# Supplementary material for: Assessing morphological, developmental, and genetic responses of Hydropsychid caddisflies to Cry1Ab exposure
Source: Environ Entomol. 2026 Apr 7;55(2):nvag025. doi: 10.1093/ee/nvag025 (PMC13064931; doi:10.1093/ee/nvag025)
Supplement: nvag025_Supplementary_Data [file nvag025_supplementary_data.zip]

Archive with 2 entries (2 files):
- Supplement_submission_Review1.pdf
- DwC_Caddisflies_with_accessions.csv
