# Supplementary material for: Assessing morphological, developmental, and genetic responses of Hydropsychid caddisflies to Cry1Ab exposure
Source: Environ Entomol. 2026 Apr 7;55(2):nvag025. doi: 10.1093/ee/nvag025 (PMC13064931; doi:10.1093/ee/nvag025)
Supplement: nvag025_Supplementary_Data [file nvag025_supplementary_data.zip › DwC_Caddisflies_with_accessions.csv]

occurrenceID	basisOfRecord	eventDate	kingdom	scientificName	taxonRank	decimalLatitude	decimalLongitude	geodeticDatum	countryCode	individualCount	organismQuantity	organismQuantityType	catalogNumber	haplotype	associatedSequences
Rice_USDA_Caddisfly_1	MaterialSample	8/2/2025	Animalia	Cheumatopsyche analis	species	42.3172081	-85.317115	WGS84	US	1	1	individuals	10002	Cheumatopsyche_analis_HapA	PX427848
Rice_USDA_Caddisfly_2	MaterialSample	8/2/2025	Animalia	Hydropsyche betteni	species	42.3172081	-85.317115	WGS84	US	1	1	individuals	10003	Hydropsyche_betteni_HapA	PX427849
Rice_USDA_Caddisfly_3	MaterialSample	8/2/2025	Animalia	Hydropsyche betteni	species	42.3172081	-85.317115	WGS84	US	1	1	individuals	10004	Hydropsyche_betteni_HapB	PX427850
Rice_USDA_Caddisfly_4	MaterialSample	8/2/2025	Animalia	Hydropsyche betteni	species	42.3172081	-85.317115	WGS84	US	1	1	individuals	10005	Hydropsyche_betteni_HapC	PX427851
Rice_USDA_Caddisfly_5	MaterialSample	8/2/2025	Animalia	Hydropsyche betteni	species	42.3172081	-85.317115	WGS84	US	1	1	individuals	10006	Hydropsyche_betteni_HapC	PX427852
Rice_USDA_Caddisfly_6	MaterialSample	8/2/2025	Animalia	Hydropsyche betteni	species	42.3172081	-85.317115	WGS84	US	1	1	individuals	10007	Hydropsyche_betteni_HapA	PX427853
Rice_USDA_Caddisfly_7	MaterialSample	8/2/2025	Animalia	Hydropsyche betteni	species	42.3172081	-85.317115	WGS84	US	1	1	individuals	10008	Hydropsyche_betteni_HapC	PX427854
Rice_USDA_Caddisfly_8	MaterialSample	8/2/2025	Animalia	Hydropsyche betteni	species	42.3172081	-85.317115	WGS84	US	1	1	individuals	10009	Hydropsyche_betteni_HapC	PX427855
Rice_USDA_Caddisfly_9	MaterialSample	8/2/2025	Animalia	Hydropsyche betteni	species	42.3172081	-85.317115	WGS84	US	1	1	individuals	10010	Hydropsyche_betteni_HapA	PX427856
Rice_USDA_Caddisfly_10	MaterialSample	8/2/2025	Animalia	Hydropsyche betteni	species	42.3172081	-85.317115	WGS84	US	1	1	individuals	10011	Hydropsyche_betteni_HapA	PX427857
Rice_USDA_Caddisfly_11	MaterialSample	8/2/2025	Animalia	Hydropsyche betteni	species	42.3172081	-85.317115	WGS84	US	1	1	individuals	10012	NA
Rice_USDA_Caddisfly_12	MaterialSample	8/2/2025	Animalia	Hydropsyche betteni	species	42.3172081	-85.317115	WGS84	US	1	1	individuals	10014	Hydropsyche_betteni_HapA	PX427858
Rice_USDA_Caddisfly_13	MaterialSample	8/2/2025	Animalia	Hydropsyche betteni	species	42.3172081	-85.317115	WGS84	US	1	1	individuals	10015	Hydropsyche_betteni_HapA	PX427859
Rice_USDA_Caddisfly_14	MaterialSample	8/2/2025	Animalia	Cheumatopsyche oxa	species	42.3172081	-85.317115	WGS84	US	1	1	individuals	10016	Cheumatopsyche_oxa_HapBQ	PX427860
Rice_USDA_Caddisfly_15	MaterialSample	8/2/2025	Animalia	Hydropsyche betteni	species	42.3172081	-85.317115	WGS84	US	1	1	individuals	10017	Hydropsyche_betteni_HapD	PX427861
Rice_USDA_Caddisfly_16	MaterialSample	8/2/2025	Animalia	Hydropsyche betteni	species	42.3172081	-85.317115	WGS84	US	1	1	individuals	10018	Hydropsyche_betteni_HapE	PX427862
Rice_USDA_Caddisfly_17	MaterialSample	8/2/2025	Animalia	Hydropsyche betteni	species	42.3172081	-85.317115	WGS84	US	1	1	individuals	10019	Hydropsyche_betteni_HapA	PX427863
Rice_USDA_Caddisfly_18	MaterialSample	8/2/2025	Animalia	Hydropsyche betteni	species	42.3172081	-85.317115	WGS84	US	1	1	individuals	10020	Hydropsyche_betteni_HapF	PX427864
Rice_USDA_Caddisfly_19	MaterialSample	8/2/2025	Animalia	Hydropsyche betteni	species	42.3172081	-85.317115	WGS84	US	1	1	individuals	10021	Hydropsyche_betteni_HapC	PX427865
Rice_USDA_Caddisfly_20	MaterialSample	8/2/2025	Animalia	Hydropsyche betteni	species	42.3172081	-85.317115	WGS84	US	1	1	individuals	10022	Hydropsyche_betteni_HapA	PX427866
Rice_USDA_Caddisfly_21	MaterialSample	8/2/2025	Animalia	Hydropsyche betteni	species	42.3172081	-85.317115	WGS84	US	1	1	individuals	10023	Hydropsyche_betteni_HapC	PX427867
Rice_USDA_Caddisfly_22	MaterialSample	8/2/2025	Animalia	Hydropsyche betteni	species	42.3172081	-85.317115	WGS84	US	1	1	individuals	10024	Hydropsyche_betteni_HapC	PX427868
Rice_USDA_Caddisfly_23	MaterialSample	8/2/2025	Animalia	Hydropsyche betteni	species	42.3172081	-85.317115	WGS84	US	1	1	individuals	10025	Hydropsyche_betteni_HapG	PX427869
Rice_USDA_Caddisfly_24	MaterialSample	8/2/2025	Animalia	Hydropsyche betteni	species	42.3172081	-85.317115	WGS84	US	1	1	individuals	10026	Hydropsyche_betteni_HapH	PX427870
Rice_USDA_Caddisfly_25	MaterialSample	8/2/2025	Animalia	Hydropsyche betteni	species	42.3172081	-85.317115	WGS84	US	1	1	individuals	10027	Hydropsyche_betteni_HapI	PX427871
Rice_USDA_Caddisfly_26	MaterialSample	8/2/2025	Animalia	Hydropsyche betteni	species	42.3172081	-85.317115	WGS84	US	1	1	individuals	10028	Hydropsyche_betteni_HapA	PX427872
Rice_USDA_Caddisfly_27	MaterialSample	8/2/2025	Animalia	Hydropsyche betteni	species	42.3172081	-85.317115	WGS84	US	1	1	individuals	10029	Hydropsyche_betteni_HapA	PX427873
Rice_USDA_Caddisfly_28	MaterialSample	8/2/2025	Animalia	Hydropsyche betteni	species	42.3172081	-85.317115	WGS84	US	1	1	individuals	10030	Hydropsyche_betteni_HapJ	PX427874
Rice_USDA_Caddisfly_29	MaterialSample	8/2/2025	Animalia	Cheumatopsyche analis	species	42.3172081	-85.317115	WGS84	US	1	1	individuals	10031	Cheumatopsyche_analis_HapB	PX427875
Rice_USDA_Caddisfly_30	MaterialSample	8/2/2025	Animalia	Hydropsyche betteni	species	42.3172081	-85.317115	WGS84	US	1	1	individuals	10032	Hydropsyche_betteni_HapK	PX427876
Rice_USDA_Caddisfly_31	MaterialSample	8/2/2025	Animalia	Hydropsyche betteni	species	42.3172081	-85.317115	WGS84	US	1	1	individuals	10033	Hydropsyche_betteni_HapC	PX427877
Rice_USDA_Caddisfly_32	MaterialSample	8/2/2025	Animalia	Cheumatopsyche oxa	species	42.3172081	-85.317115	WGS84	US	1	1	individuals	10034	Cheumatopsyche_oxa_HapA	PX427878
Rice_USDA_Caddisfly_33	MaterialSample	8/2/2025	Animalia	Hydropsyche betteni	species	42.3172081	-85.317115	WGS84	US	1	1	individuals	10035	Hydropsyche_betteni_HapL	PX427879
Rice_USDA_Caddisfly_34	MaterialSample	8/2/2025	Animalia	Hydropsyche betteni	species	42.3172081	-85.317115	WGS84	US	1	1	individuals	10036	Hydropsyche_betteni_HapC	PX427880
Rice_USDA_Caddisfly_35	MaterialSample	8/2/2025	Animalia	Hydropsyche betteni	species	42.3172081	-85.317115	WGS84	US	1	1	individuals	10037	Hydropsyche_betteni_HapE	PX427881
Rice_USDA_Caddisfly_36	MaterialSample	8/2/2025	Animalia	Hydropsyche betteni	species	42.3172081	-85.317115	WGS84	US	1	1	individuals	10038	Hydropsyche_betteni_HapC	PX427882
Rice_USDA_Caddisfly_37	MaterialSample	8/2/2025	Animalia	Hydropsyche betteni	species	42.3172081	-85.317115	WGS84	US	1	1	individuals	10039	Hydropsyche_betteni_HapK	PX427883
Rice_USDA_Caddisfly_38	MaterialSample	8/2/2025	Animalia	Hydropsyche betteni	species	42.3172081	-85.317115	WGS84	US	1	1	individuals	10040	Hydropsyche_betteni_HapA	PX427884
Rice_USDA_Caddisfly_39	MaterialSample	8/2/2025	Animalia	Hydropsyche betteni	species	42.3172081	-85.317115	WGS84	US	1	1	individuals	10041	Hydropsyche_betteni_HapB	PX427885
Rice_USDA_Caddisfly_40	MaterialSample	8/2/2025	Animalia	Hydropsyche betteni	species	42.3172081	-85.317115	WGS84	US	1	1	individuals	10042	Hydropsyche_betteni_HapA	PX427886
Rice_USDA_Caddisfly_41	MaterialSample	8/2/2025	Animalia	Hydropsyche betteni	species	42.3172081	-85.317115	WGS84	US	1	1	individuals	10043	Hydropsyche_betteni_HapL	PX427887
Rice_USDA_Caddisfly_42	MaterialSample	8/2/2025	Animalia	Hydropsyche betteni	species	42.3172081	-85.317115	WGS84	US	1	1	individuals	10044	Hydropsyche_betteni_HapL	PX427888
Rice_USDA_Caddisfly_43	MaterialSample	8/2/2025	Animalia	Cheumatopsyche oxa	species	42.3172081	-85.317115	WGS84	US	1	1	individuals	10045	Cheumatopsyche_oxa_HapB	PX427889
Rice_USDA_Caddisfly_44	MaterialSample	8/2/2025	Animalia	Hydropsyche betteni	species	42.3172081	-85.317115	WGS84	US	1	1	individuals	10046	Hydropsyche_betteni_HapL	PX427890
Rice_USDA_Caddisfly_45	MaterialSample	8/2/2025	Animalia	Hydropsyche betteni	species	42.3172081	-85.317115	WGS84	US	1	1	individuals	10047	Hydropsyche_betteni_HapM	PX427891
Rice_USDA_Caddisfly_46	MaterialSample	8/2/2025	Animalia	Hydropsyche betteni	species	42.3172081	-85.317115	WGS84	US	1	1	individuals	10048	Hydropsyche_betteni_HapN	PX427892
Rice_USDA_Caddisfly_47	MaterialSample	8/2/2025	Animalia	Hydropsyche betteni	species	42.3172081	-85.317115	WGS84	US	1	1	individuals	10049	Hydropsyche_betteni_HapC	PX427893
Rice_USDA_Caddisfly_48	MaterialSample	8/2/2025	Animalia	Hydropsyche betteni	species	42.3172081	-85.317115	WGS84	US	1	1	individuals	10050	NA
Rice_USDA_Caddisfly_49	MaterialSample	8/2/2025	Animalia	Hydropsyche betteni	species	42.3172081	-85.317115	WGS84	US	1	1	individuals	10051	Hydropsyche_betteni_HapA	PX427894
Rice_USDA_Caddisfly_50	MaterialSample	8/2/2025	Animalia	Hydropsyche betteni	species	42.3172081	-85.317115	WGS84	US	1	1	individuals	10052	Hydropsyche_betteni_HapL	PX427895
Rice_USDA_Caddisfly_51	MaterialSample	8/2/2025	Animalia	Hydropsyche betteni	species	42.3172081	-85.317115	WGS84	US	1	1	individuals	10053	Hydropsyche_betteni_HapC	PX427896
Rice_USDA_Caddisfly_52	MaterialSample	8/2/2025	Animalia	Hydropsyche betteni	species	42.3172081	-85.317115	WGS84	US	1	1	individuals	10054	Hydropsyche_betteni_HapL	PX427897
Rice_USDA_Caddisfly_53	MaterialSample	8/2/2025	Animalia	Hydropsyche betteni	species	42.3172081	-85.317115	WGS84	US	1	1	individuals	10055	Hydropsyche_betteni_HapO	PX427898
Rice_USDA_Caddisfly_54	MaterialSample	8/2/2025	Animalia	Hydropsyche betteni	species	42.3172081	-85.317115	WGS84	US	1	1	individuals	10056	Hydropsyche_betteni_HapL	PX427899
Rice_USDA_Caddisfly_55	MaterialSample	8/2/2025	Animalia	Hydropsyche betteni	species	42.3172081	-85.317115	WGS84	US	1	1	individuals	10057	Hydropsyche_betteni_HapA	PX427900
Rice_USDA_Caddisfly_56	MaterialSample	8/2/2025	Animalia	Hydropsyche betteni	species	42.3172081	-85.317115	WGS84	US	1	1	individuals	10058	Hydropsyche_betteni_HapE	PX427901
Rice_USDA_Caddisfly_57	MaterialSample	8/2/2025	Animalia	Hydropsyche betteni	species	42.3172081	-85.317115	WGS84	US	1	1	individuals	10059	Hydropsyche_betteni_HapP	PX427902
Rice_USDA_Caddisfly_58	MaterialSample	8/2/2025	Animalia	Hydropsyche betteni	species	42.3172081	-85.317115	WGS84	US	1	1	individuals	10060	Hydropsyche_betteni_HapL	PX427903
Rice_USDA_Caddisfly_59	MaterialSample	8/2/2025	Animalia	Hydropsyche betteni	species	42.3172081	-85.317115	WGS84	US	1	1	individuals	10061	Hydropsyche_betteni_HapK	PX427904
Rice_USDA_Caddisfly_60	MaterialSample	8/2/2025	Animalia	Hydropsyche betteni	species	42.3172081	-85.317115	WGS84	US	1	1	individuals	10062	Hydropsyche_betteni_HapL	PX427905
Rice_USDA_Caddisfly_61	MaterialSample	8/2/2025	Animalia	Cheumatopsyche oxa	species	42.3172081	-85.317115	WGS84	US	1	1	individuals	10063	Cheumatopsyche_oxa_HapC	PX427906
Rice_USDA_Caddisfly_62	MaterialSample	8/2/2025	Animalia	Hydropsyche betteni	species	42.3172081	-85.317115	WGS84	US	1	1	individuals	10064	Hydropsyche_betteni_HapA	PX427907
Rice_USDA_Caddisfly_63	MaterialSample	8/2/2025	Animalia	Hydropsyche betteni	species	42.3172081	-85.317115	WGS84	US	1	1	individuals	10065	Hydropsyche_betteni_HapK	PX427908
Rice_USDA_Caddisfly_64	MaterialSample	8/2/2025	Animalia	Hydropsyche betteni	species	42.3172081	-85.317115	WGS84	US	1	1	individuals	10066	Hydropsyche_betteni_HapA	PX427909
Rice_USDA_Caddisfly_65	MaterialSample	8/2/2025	Animalia	Hydropsyche betteni	species	42.3172081	-85.317115	WGS84	US	1	1	individuals	10067	Hydropsyche_betteni_HapQ	PX427910
Rice_USDA_Caddisfly_66	MaterialSample	8/2/2025	Animalia	Hydropsyche betteni	species	42.3172081	-85.317115	WGS84	US	1	1	individuals	10068	Hydropsyche_betteni_HapC	PX427911
Rice_USDA_Caddisfly_67	MaterialSample	8/2/2025	Animalia	Hydropsyche betteni	species	42.3172081	-85.317115	WGS84	US	1	1	individuals	10069	Hydropsyche_betteni_HapB	PX427912
Rice_USDA_Caddisfly_68	MaterialSample	8/2/2025	Animalia	Hydropsyche betteni	species	42.3172081	-85.317115	WGS84	US	1	1	individuals	10070	Hydropsyche_betteni_HapA	PX427913
Rice_USDA_Caddisfly_69	MaterialSample	8/2/2025	Animalia	Hydropsyche betteni	species	42.3172081	-85.317115	WGS84	US	1	1	individuals	10071	Hydropsyche_betteni_HapA	PX427914
Rice_USDA_Caddisfly_70	MaterialSample	8/2/2025	Animalia	Hydropsyche betteni	species	42.3172081	-85.317115	WGS84	US	1	1	individuals	10072	Hydropsyche_betteni_HapK	PX427915
Rice_USDA_Caddisfly_71	MaterialSample	8/2/2025	Animalia	Hydropsyche betteni	species	42.3172081	-85.317115	WGS84	US	1	1	individuals	10073	Hydropsyche_betteni_HapC	PX427916
Rice_USDA_Caddisfly_72	MaterialSample	8/2/2025	Animalia	Hydropsyche betteni	species	43.08733	-84.033613	WGS84	US	1	1	individuals	10074	Hydropsyche_betteni_HapH	PX427917
Rice_USDA_Caddisfly_73	MaterialSample	8/2/2025	Animalia	Hydropsyche betteni	species	43.08733	-84.033613	WGS84	US	1	1	individuals	10075	NA
Rice_USDA_Caddisfly_74	MaterialSample	8/2/2025	Animalia	Cheumatopsyche campyla	species	43.08733	-84.033613	WGS84	US	1	1	individuals	10076	Cheumatopsyche_campyla_HapA	PX427918
Rice_USDA_Caddisfly_75	MaterialSample	8/2/2025	Animalia	Cheumatopsyche campyla	species	43.08733	-84.033613	WGS84	US	1	1	individuals	10077	Cheumatopsyche_campyla_HapB	PX427919
Rice_USDA_Caddisfly_76	MaterialSample	8/2/2025	Animalia	Cheumatopsyche analis	species	43.08733	-84.033613	WGS84	US	1	1	individuals	10078	Cheumatopsyche_analis_HapC	PX427920
Rice_USDA_Caddisfly_77	MaterialSample	8/2/2025	Animalia	Hydropsyche betteni	species	43.08733	-84.033613	WGS84	US	1	1	individuals	10079	Hydropsyche_betteni_HapC	PX427921
Rice_USDA_Caddisfly_78	MaterialSample	8/2/2025	Animalia	Hydropsyche betteni	species	43.08733	-84.033613	WGS84	US	1	1	individuals	10080	Hydropsyche_betteni_HapK	PX427922
Rice_USDA_Caddisfly_79	MaterialSample	8/2/2025	Animalia	Hydropsyche betteni	species	43.08733	-84.033613	WGS84	US	1	1	individuals	10082	Hydropsyche_betteni_HapC	PX427923
Rice_USDA_Caddisfly_80	MaterialSample	8/2/2025	Animalia	Hydropsyche betteni	species	43.08733	-84.033613	WGS84	US	1	1	individuals	10083	Hydropsyche_betteni_HapB	PX427924
Rice_USDA_Caddisfly_81	MaterialSample	8/2/2025	Animalia	Hydropsyche betteni	species	43.08733	-84.033613	WGS84	US	1	1	individuals	10084	Hydropsyche_betteni_HapR	PX427925
Rice_USDA_Caddisfly_82	MaterialSample	8/2/2025	Animalia	Cheumatopsyche analis	species	43.08733	-84.033613	WGS84	US	1	1	individuals	10085	NA
Rice_USDA_Caddisfly_83	MaterialSample	8/2/2025	Animalia	Hydropsyche betteni	species	43.08733	-84.033613	WGS84	US	1	1	individuals	10086	Hydropsyche_betteni_HapK	PX427926
Rice_USDA_Caddisfly_84	MaterialSample	8/2/2025	Animalia	Cheumatopsyche campyla	species	43.08733	-84.033613	WGS84	US	1	1	individuals	10087	NA
Rice_USDA_Caddisfly_85	MaterialSample	8/2/2025	Animalia	Hydropsyche betteni	species	43.08733	-84.033613	WGS84	US	1	1	individuals	10088	Hydropsyche_betteni_HapC	PX427927
Rice_USDA_Caddisfly_86	MaterialSample	8/2/2025	Animalia	Cheumatopsyche analis	species	43.08733	-84.033613	WGS84	US	1	1	individuals	10089	Cheumatopsyche_analis_HapD	PX427928
Rice_USDA_Caddisfly_87	MaterialSample	8/2/2025	Animalia	Cheumatopsyche campyla	species	43.08733	-84.033613	WGS84	US	1	1	individuals	10090	NA
Rice_USDA_Caddisfly_88	MaterialSample	8/2/2025	Animalia	Hydropsyche betteni	species	43.08733	-84.033613	WGS84	US	1	1	individuals	10091	NA
Rice_USDA_Caddisfly_89	MaterialSample	8/2/2025	Animalia	Hydropsyche betteni	species	43.08733	-84.033613	WGS84	US	1	1	individuals	10094	Hydropsyche_betteni_HapH	PX427929
Rice_USDA_Caddisfly_90	MaterialSample	8/2/2025	Animalia	Cheumatopsyche analis	species	43.08733	-84.033613	WGS84	US	1	1	individuals	10095	NA
Rice_USDA_Caddisfly_91	MaterialSample	8/2/2025	Animalia	Cheumatopsyche analis	species	43.08733	-84.033613	WGS84	US	1	1	individuals	10096	Cheumatopsyche_analis_HapE	PX427930
Rice_USDA_Caddisfly_92	MaterialSample	8/2/2025	Animalia	Hydropsyche betteni	species	43.08733	-84.033613	WGS84	US	1	1	individuals	10097	Hydropsyche_betteni_HapS	PX427931
Rice_USDA_Caddisfly_93	MaterialSample	8/2/2025	Animalia	Cheumatopsyche analis	species	43.08733	-84.033613	WGS84	US	1	1	individuals	10098	Cheumatopsyche_analis_HapF	PX427932
Rice_USDA_Caddisfly_94	MaterialSample	8/2/2025	Animalia	Cheumatopsyche	genus	43.08733	-84.033613	WGS84	US	1	1	individuals	10099	NA
Rice_USDA_Caddisfly_95	MaterialSample	8/2/2025	Animalia	Hydropsyche betteni	species	43.08733	-84.033613	WGS84	US	1	1	individuals	10100	Hydropsyche_betteni_HapB	PX427933
Rice_USDA_Caddisfly_96	MaterialSample	8/2/2025	Animalia	Cheumatopsyche analis	species	43.08733	-84.033613	WGS84	US	1	1	individuals	10102	NA
Rice_USDA_Caddisfly_97	MaterialSample	8/2/2025	Animalia	Hydropsyche betteni	species	43.08733	-84.033613	WGS84	US	1	1	individuals	10103	Hydropsyche_betteni_HapK	PX427934
Rice_USDA_Caddisfly_98	MaterialSample	8/2/2025	Animalia	Cheumatopsyche analis	species	43.08733	-84.033613	WGS84	US	1	1	individuals	10104	Cheumatopsyche_analis_HapG	PX427935
Rice_USDA_Caddisfly_99	MaterialSample	8/2/2025	Animalia	Cheumatopsyche analis	species	43.08733	-84.033613	WGS84	US	1	1	individuals	10105	Cheumatopsyche_analis_HapH	PX427936
Rice_USDA_Caddisfly_100	MaterialSample	8/2/2025	Animalia	Hydropsyche betteni	species	43.08733	-84.033613	WGS84	US	1	1	individuals	10106	NA
Rice_USDA_Caddisfly_101	MaterialSample	8/2/2025	Animalia	Hydropsyche betteni	species	43.08733	-84.033613	WGS84	US	1	1	individuals	10107	Hydropsyche_betteni_HapT	PX427937
Rice_USDA_Caddisfly_102	MaterialSample	8/2/2025	Animalia	Hydropsyche betteni	species	43.08733	-84.033613	WGS84	US	1	1	individuals	10108	Hydropsyche_betteni_HapK	PX427938
Rice_USDA_Caddisfly_103	MaterialSample	8/2/2025	Animalia	Cheumatopsyche analis	species	43.08733	-84.033613	WGS84	US	1	1	individuals	10109	Cheumatopsyche_analis_HapH	PX427939
Rice_USDA_Caddisfly_104	MaterialSample	8/2/2025	Animalia	Hydropsyche betteni	species	43.08733	-84.033613	WGS84	US	1	1	individuals	10110	Hydropsyche_betteni_HapA	PX427940
Rice_USDA_Caddisfly_105	MaterialSample	8/2/2025	Animalia	Cheumatopsyche analis	species	43.08733	-84.033613	WGS84	US	1	1	individuals	10111	NA
Rice_USDA_Caddisfly_106	MaterialSample	8/2/2025	Animalia	Cheumatopsyche analis	species	43.08733	-84.033613	WGS84	US	1	1	individuals	10112	Cheumatopsyche_analis_HapI	PX427941
Rice_USDA_Caddisfly_107	MaterialSample	8/2/2025	Animalia	Hydropsyche betteni	species	43.08733	-84.033613	WGS84	US	1	1	individuals	10113	Hydropsyche_betteni_HapA	PX427942
Rice_USDA_Caddisfly_108	MaterialSample	8/2/2025	Animalia	Hydropsyche betteni	species	43.08733	-84.033613	WGS84	US	1	1	individuals	10114	Hydropsyche_betteni_HapG	PX427943
Rice_USDA_Caddisfly_109	MaterialSample	8/2/2025	Animalia	Cheumatopsyche analis	species	43.08733	-84.033613	WGS84	US	1	1	individuals	10115	NA
Rice_USDA_Caddisfly_110	MaterialSample	8/2/2025	Animalia	Cheumatopsyche analis	species	43.08733	-84.033613	WGS84	US	1	1	individuals	10116	NA
Rice_USDA_Caddisfly_111	MaterialSample	8/2/2025	Animalia	Hydropsyche betteni	species	43.08733	-84.033613	WGS84	US	1	1	individuals	10118	Hydropsyche_betteni_HapU	PX427944
Rice_USDA_Caddisfly_112	MaterialSample	8/2/2025	Animalia	Hydropsyche betteni	species	43.08733	-84.033613	WGS84	US	1	1	individuals	10119	Hydropsyche_betteni_HapK	PX427945
Rice_USDA_Caddisfly_113	MaterialSample	8/2/2025	Animalia	Hydropsyche betteni	species	43.08733	-84.033613	WGS84	US	1	1	individuals	10120	Hydropsyche_betteni_HapH	PX427946
Rice_USDA_Caddisfly_114	MaterialSample	8/2/2025	Animalia	Hydropsyche betteni	species	43.08733	-84.033613	WGS84	US	1	1	individuals	10121	Hydropsyche_betteni_HapB	PX427947
Rice_USDA_Caddisfly_115	MaterialSample	8/2/2025	Animalia	Cheumatopsyche analis	species	43.08733	-84.033613	WGS84	US	1	1	individuals	10122	Cheumatopsyche_analis_HapJ	PX427948
Rice_USDA_Caddisfly_116	MaterialSample	8/2/2025	Animalia	Cheumatopsyche analis	species	43.08733	-84.033613	WGS84	US	1	1	individuals	10123	Cheumatopsyche_analis_HapK	PX427949
Rice_USDA_Caddisfly_117	MaterialSample	8/2/2025	Animalia	Cheumatopsyche analis	species	43.08733	-84.033613	WGS84	US	1	1	individuals	10124	Cheumatopsyche_analis_HapL	PX427950
Rice_USDA_Caddisfly_118	MaterialSample	8/2/2025	Animalia	Hydropsyche betteni	species	43.08733	-84.033613	WGS84	US	1	1	individuals	10125	Hydropsyche_betteni_HapA	PX427951
Rice_USDA_Caddisfly_119	MaterialSample	8/2/2025	Animalia	Hydropsyche betteni	species	43.08733	-84.033613	WGS84	US	1	1	individuals	10126	Hydropsyche_betteni_HapK	PX427952
Rice_USDA_Caddisfly_120	MaterialSample	8/2/2025	Animalia	Cheumatopsyche analis	species	43.08733	-84.033613	WGS84	US	1	1	individuals	10127	Cheumatopsyche_analis_HapM	PX427953
Rice_USDA_Caddisfly_121	MaterialSample	8/2/2025	Animalia	Cheumatopsyche analis	species	43.08733	-84.033613	WGS84	US	1	1	individuals	10128	NA
Rice_USDA_Caddisfly_122	MaterialSample	8/2/2025	Animalia	Cheumatopsyche oxa	species	43.08733	-84.033613	WGS84	US	1	1	individuals	10129	Cheumatopsyche_oxa_HapA	PX427954
Rice_USDA_Caddisfly_123	MaterialSample	8/2/2025	Animalia	Hydropsyche betteni	species	43.08733	-84.033613	WGS84	US	1	1	individuals	10130	Hydropsyche_betteni_HapC	PX427955
Rice_USDA_Caddisfly_124	MaterialSample	8/2/2025	Animalia	Hydropsyche betteni	species	43.08733	-84.033613	WGS84	US	1	1	individuals	10131	Hydropsyche_betteni_HapK	PX427956
Rice_USDA_Caddisfly_125	MaterialSample	8/2/2025	Animalia	Hydropsyche betteni	species	43.08733	-84.033613	WGS84	US	1	1	individuals	10132	Hydropsyche_betteni_HapC	PX427957
Rice_USDA_Caddisfly_126	MaterialSample	8/2/2025	Animalia	Cheumatopsyche oxa	species	43.08733	-84.033613	WGS84	US	1	1	individuals	10135	NA
Rice_USDA_Caddisfly_127	MaterialSample	8/2/2025	Animalia	Cheumatopsyche analis	species	43.08733	-84.033613	WGS84	US	1	1	individuals	10136	Cheumatopsyche_analis_HapN	PX427958
Rice_USDA_Caddisfly_128	MaterialSample	8/2/2025	Animalia	Cheumatopsyche campyla	species	43.08733	-84.033613	WGS84	US	1	1	individuals	10143	NA
Rice_USDA_Caddisfly_129	MaterialSample	8/2/2025	Animalia	Cheumatopsyche campyla	species	43.08733	-84.033613	WGS84	US	1	1	individuals	10144	NA
Rice_USDA_Caddisfly_130	MaterialSample	8/2/2025	Animalia	Hydropsyche betteni	species	43.08733	-84.033613	WGS84	US	1	1	individuals	10145	NA
Rice_USDA_Caddisfly_131	MaterialSample	8/2/2025	Animalia	Hydropsyche betteni	species	43.08733	-84.033613	WGS84	US	1	1	individuals	10146	Hydropsyche_betteni_HapC	PX427959
Rice_USDA_Caddisfly_132	MaterialSample	8/2/2025	Animalia	Hydropsyche betteni	species	43.08733	-84.033613	WGS84	US	1	1	individuals	10147	Hydropsyche_betteni_HapG	PX427960
Rice_USDA_Caddisfly_133	MaterialSample	8/2/2025	Animalia	Cheumatopsyche analis	species	43.08733	-84.033613	WGS84	US	1	1	individuals	10148	NA
Rice_USDA_Caddisfly_134	MaterialSample	8/2/2025	Animalia	Hydropsyche betteni	species	43.08733	-84.033613	WGS84	US	1	1	individuals	10149	Hydropsyche_betteni_HapV	PX427961
Rice_USDA_Caddisfly_135	MaterialSample	8/2/2025	Animalia	Cheumatopsyche campyla	species	43.08733	-84.033613	WGS84	US	1	1	individuals	10150	NA
Rice_USDA_Caddisfly_136	MaterialSample	8/2/2025	Animalia	Cheumatopsyche analis	species	43.08733	-84.033613	WGS84	US	1	1	individuals	10151	Cheumatopsyche_analis_HapO	PX427962
Rice_USDA_Caddisfly_137	MaterialSample	8/2/2025	Animalia	Cheumatopsyche campyla	species	43.08733	-84.033613	WGS84	US	1	1	individuals	10153	Cheumatopsyche_campyla_HapC	PX427963
Rice_USDA_Caddisfly_138	MaterialSample	8/2/2025	Animalia	Cheumatopsyche analis	species	43.08733	-84.033613	WGS84	US	1	1	individuals	10155	Cheumatopsyche_analis_HapP	PX427964
Rice_USDA_Caddisfly_139	MaterialSample	8/2/2025	Animalia	Cheumatopsyche oxa	species	43.08733	-84.033613	WGS84	US	1	1	individuals	10157	Cheumatopsyche_oxa_HapD	PX427965
Rice_USDA_Caddisfly_140	MaterialSample	8/2/2025	Animalia	Cheumatopsyche campyla	species	43.08733	-84.033613	WGS84	US	1	1	individuals	10158	NA
Rice_USDA_Caddisfly_141	MaterialSample	8/2/2025	Animalia	Cheumatopsyche campyla	species	43.08733	-84.033613	WGS84	US	1	1	individuals	10159	NA
Rice_USDA_Caddisfly_142	MaterialSample	8/2/2025	Animalia	Cheumatopsyche analis	species	43.08733	-84.033613	WGS84	US	1	1	individuals	10160	Cheumatopsyche_analis_HapQ	PX427966
Rice_USDA_Caddisfly_143	MaterialSample	8/2/2025	Animalia	Cheumatopsyche campyla	species	43.08733	-84.033613	WGS84	US	1	1	individuals	10161	Cheumatopsyche_campyla_HapD	PX427967
Rice_USDA_Caddisfly_144	MaterialSample	8/2/2025	Animalia	Hydropsyche betteni	species	43.08733	-84.033613	WGS84	US	1	1	individuals	10162	Hydropsyche_betteni_HapC	PX427968
Rice_USDA_Caddisfly_145	MaterialSample	8/2/2025	Animalia	Cheumatopsyche analis	species	43.08733	-84.033613	WGS84	US	1	1	individuals	10165	Cheumatopsyche_analis_HapR	PX427969
Rice_USDA_Caddisfly_146	MaterialSample	8/2/2025	Animalia	Hydropsyche sparna	species	42.321391	-85.4014	WGS84	US	1	1	individuals	10167	Hydropsyche_sparna_HapA	PX427970
Rice_USDA_Caddisfly_147	MaterialSample	8/2/2025	Animalia	Hydropsyche bronta	species	42.321391	-85.4014	WGS84	US	1	1	individuals	10169	Hydropsyche_bronta_HapA	PX427971
Rice_USDA_Caddisfly_148	MaterialSample	8/2/2025	Animalia	Hydropsyche sparna	species	42.321391	-85.4014	WGS84	US	1	1	individuals	10171	Hydropsyche_sparna_HapB	PX427972
Rice_USDA_Caddisfly_149	MaterialSample	8/2/2025	Animalia	Cheumatopsyche oxa	species	42.321391	-85.4014	WGS84	US	1	1	individuals	10172	Cheumatopsyche_oxa_HapE	PX427973
Rice_USDA_Caddisfly_150	MaterialSample	8/2/2025	Animalia	Hydropsyche bronta	species	42.321391	-85.4014	WGS84	US	1	1	individuals	10173	Hydropsyche_bronta_HapA	PX427974
Rice_USDA_Caddisfly_151	MaterialSample	8/2/2025	Animalia	Hydropsyche sparna	species	42.321391	-85.4014	WGS84	US	1	1	individuals	10174	Hydropsyche_sparna_HapC	PX427975
Rice_USDA_Caddisfly_152	MaterialSample	8/2/2025	Animalia	Hydropsyche bronta	species	42.321391	-85.4014	WGS84	US	1	1	individuals	10175	Hydropsyche_bronta_HapB	PX427976
Rice_USDA_Caddisfly_153	MaterialSample	8/2/2025	Animalia	Hydropsyche sparna	species	42.321391	-85.4014	WGS84	US	1	1	individuals	10176	Hydropsyche_sparna_HapD	PX427977
Rice_USDA_Caddisfly_154	MaterialSample	8/2/2025	Animalia	Cheumatopsyche minuscula	species	42.321391	-85.4014	WGS84	US	1	1	individuals	10177	NA
Rice_USDA_Caddisfly_155	MaterialSample	8/2/2025	Animalia	Diplectrona modesta	species	42.321391	-85.4014	WGS84	US	1	1	individuals	10179	NA
Rice_USDA_Caddisfly_156	MaterialSample	8/2/2025	Animalia	Hydropsyche betteni	species	42.3172081	-85.317115	WGS84	US	1	1	individuals	10181	Hydropsyche_betteni_HapA	PX427978
Rice_USDA_Caddisfly_157	MaterialSample	8/2/2025	Animalia	Hydropsyche betteni	species	42.3172081	-85.317115	WGS84	US	1	1	individuals	10182	Hydropsyche_betteni_HapA	PX427979
Rice_USDA_Caddisfly_158	MaterialSample	8/2/2025	Animalia	Hydropsyche betteni	species	42.3172081	-85.317115	WGS84	US	1	1	individuals	10183	Hydropsyche_betteni_HapA	PX427980
Rice_USDA_Caddisfly_159	MaterialSample	8/2/2025	Animalia	Hydropsyche betteni	species	42.3172081	-85.317115	WGS84	US	1	1	individuals	10184	Hydropsyche_betteni_HapL	PX427981
Rice_USDA_Caddisfly_160	MaterialSample	8/2/2025	Animalia	Hydropsyche betteni	species	42.3172081	-85.317115	WGS84	US	1	1	individuals	10185	Hydropsyche_betteni_HapC	PX427982
Rice_USDA_Caddisfly_161	MaterialSample	8/2/2025	Animalia	Hydropsyche betteni	species	42.3172081	-85.317115	WGS84	US	1	1	individuals	10186	Hydropsyche_betteni_HapC	PX427983
Rice_USDA_Caddisfly_162	MaterialSample	8/2/2025	Animalia	Hydropsyche betteni	species	42.3172081	-85.317115	WGS84	US	1	1	individuals	10187	Hydropsyche_betteni_HapC	PX427984
Rice_USDA_Caddisfly_163	MaterialSample	8/2/2025	Animalia	Hydropsyche betteni	species	42.3172081	-85.317115	WGS84	US	1	1	individuals	10188	Hydropsyche_betteni_HapW	PX427985
Rice_USDA_Caddisfly_164	MaterialSample	8/2/2025	Animalia	Hydropsyche betteni	species	42.3172081	-85.317115	WGS84	US	1	1	individuals	10189	Hydropsyche_betteni_HapA	PX427986
Rice_USDA_Caddisfly_165	MaterialSample	8/2/2025	Animalia	Hydropsyche betteni	species	42.3172081	-85.317115	WGS84	US	1	1	individuals	10190	Hydropsyche_betteni_HapC	PX427987
Rice_USDA_Caddisfly_166	MaterialSample	8/2/2025	Animalia	Hydropsyche betteni	species	42.3172081	-85.317115	WGS84	US	1	1	individuals	10191	Hydropsyche_betteni_HapK	PX427988
Rice_USDA_Caddisfly_167	MaterialSample	8/2/2025	Animalia	Hydropsyche betteni	species	42.3172081	-85.317115	WGS84	US	1	1	individuals	10192	Hydropsyche_betteni_HapK	PX427989
Rice_USDA_Caddisfly_168	MaterialSample	8/2/2025	Animalia	Cheumatopsyche analis	species	42.3172081	-85.317115	WGS84	US	1	1	individuals	10288	Cheumatopsyche_analis_HapS	PX427990
Rice_USDA_Caddisfly_169	MaterialSample	8/2/2025	Animalia	Hydropsyche betteni	species	42.3172081	-85.317115	WGS84	US	1	1	individuals	10289	Hydropsyche_betteni_HapX	PX427991
Rice_USDA_Caddisfly_170	MaterialSample	8/2/2025	Animalia	Hydropsyche betteni	species	42.3172081	-85.317115	WGS84	US	1	1	individuals	10290	Hydropsyche_betteni_HapC	PX427992
Rice_USDA_Caddisfly_171	MaterialSample	8/2/2025	Animalia	Hydropsyche betteni	species	42.3172081	-85.317115	WGS84	US	1	1	individuals	10291	Hydropsyche_betteni_HapU	PX427993
Rice_USDA_Caddisfly_172	MaterialSample	8/2/2025	Animalia	Hydropsyche betteni	species	42.3172081	-85.317115	WGS84	US	1	1	individuals	10292	Hydropsyche_betteni_HapA	PX427994
Rice_USDA_Caddisfly_173	MaterialSample	8/2/2025	Animalia	Hydropsyche betteni	species	42.3172081	-85.317115	WGS84	US	1	1	individuals	10293	Hydropsyche_betteni_HapA	PX427995
Rice_USDA_Caddisfly_174	MaterialSample	8/2/2025	Animalia	Hydropsyche betteni	species	42.3172081	-85.317115	WGS84	US	1	1	individuals	10294	Hydropsyche_betteni_HapC	PX427996
Rice_USDA_Caddisfly_175	MaterialSample	8/2/2025	Animalia	Cheumatopsyche analis	species	42.3172081	-85.317115	WGS84	US	1	1	individuals	10295	Cheumatopsyche_analis_HapT	PX427997
Rice_USDA_Caddisfly_176	MaterialSample	8/2/2025	Animalia	Hydropsyche betteni	species	42.3172081	-85.317115	WGS84	US	1	1	individuals	10296	Hydropsyche_betteni_HapA	PX427998
Rice_USDA_Caddisfly_177	MaterialSample	8/2/2025	Animalia	Cheumatopsyche analis	species	42.3172081	-85.317115	WGS84	US	1	1	individuals	10297	Cheumatopsyche_analis_HapG	PX427999
Rice_USDA_Caddisfly_178	MaterialSample	8/2/2025	Animalia	Cheumatopsyche campyla	species	42.3172081	-85.317115	WGS84	US	1	1	individuals	10298	Cheumatopsyche_campyla_HapE	PX428000
Rice_USDA_Caddisfly_179	MaterialSample	8/2/2025	Animalia	Cheumatopsyche analis	species	42.3172081	-85.317115	WGS84	US	1	1	individuals	10299	Cheumatopsyche_analis_HapU	PX428001
Rice_USDA_Caddisfly_180	MaterialSample	8/2/2025	Animalia	Hydropsyche betteni	species	42.3172081	-85.317115	WGS84	US	1	1	individuals	10300	Hydropsyche_betteni_HapA	PX428002
Rice_USDA_Caddisfly_181	MaterialSample	8/2/2025	Animalia	Hydropsyche betteni	species	42.3172081	-85.317115	WGS84	US	1	1	individuals	10301	Hydropsyche_betteni_HapK	PX428003
Rice_USDA_Caddisfly_182	MaterialSample	8/2/2025	Animalia	Hydropsyche betteni	species	42.3172081	-85.317115	WGS84	US	1	1	individuals	10302	Hydropsyche_betteni_HapL	PX428004
Rice_USDA_Caddisfly_183	MaterialSample	8/2/2025	Animalia	Hydropsyche betteni	species	42.3172081	-85.317115	WGS84	US	1	1	individuals	10303	Hydropsyche_betteni_HapE	PX428005
Rice_USDA_Caddisfly_184	MaterialSample	8/2/2025	Animalia	Cheumatopsyche oxa	species	42.3172081	-85.317115	WGS84	US	1	1	individuals	10304	Cheumatopsyche_oxa_HapA	PX428006
Rice_USDA_Caddisfly_185	MaterialSample	8/2/2025	Animalia	Cheumatopsyche campyla	species	43.03484	-83.9332	WGS84	US	1	1	individuals	10307	Cheumatopsyche_campyla_HapF	PX428007
Rice_USDA_Caddisfly_186	MaterialSample	8/2/2025	Animalia	Cheumatopsyche campyla	species	43.03484	-83.9332	WGS84	US	1	1	individuals	10308	NA
Rice_USDA_Caddisfly_187	MaterialSample	8/2/2025	Animalia	Cheumatopsyche campyla	species	43.03484	-83.9332	WGS84	US	1	1	individuals	10309	NA
Rice_USDA_Caddisfly_188	MaterialSample	8/2/2025	Animalia	Hydropsyche betteni	species	43.03484	-83.9332	WGS84	US	1	1	individuals	10310	Hydropsyche_betteni_HapG	PX428008
Rice_USDA_Caddisfly_189	MaterialSample	8/2/2025	Animalia	Cheumatopsyche analis	species	43.03484	-83.9332	WGS84	US	1	1	individuals	10311	Cheumatopsyche_analis_HapV	PX428009
Rice_USDA_Caddisfly_190	MaterialSample	8/2/2025	Animalia	Hydropsyche betteni	species	43.03484	-83.9332	WGS84	US	1	1	individuals	10312	Hydropsyche_betteni_HapC	PX428010
Rice_USDA_Caddisfly_191	MaterialSample	8/2/2025	Animalia	Cheumatopsyche analis	species	43.03484	-83.9332	WGS84	US	1	1	individuals	10313	Cheumatopsyche_analis_HapW	PX428011
Rice_USDA_Caddisfly_192	MaterialSample	8/2/2025	Animalia	Cheumatopsyche analis	species	43.03484	-83.9332	WGS84	US	1	1	individuals	10314	Cheumatopsyche_analis_HapE	PX428012
Rice_USDA_Caddisfly_193	MaterialSample	8/2/2025	Animalia	Cheumatopsyche analis	species	43.03484	-83.9332	WGS84	US	1	1	individuals	10315	Cheumatopsyche_analis_HapX	PX428013
Rice_USDA_Caddisfly_194	MaterialSample	8/2/2025	Animalia	Cheumatopsyche campyla	species	43.03484	-83.9332	WGS84	US	1	1	individuals	10316	NA
Rice_USDA_Caddisfly_195	MaterialSample	8/2/2025	Animalia	Cheumatopsyche analis	species	43.03484	-83.9332	WGS84	US	1	1	individuals	10317	Cheumatopsyche_analis_HapE	PX428014
Rice_USDA_Caddisfly_196	MaterialSample	8/2/2025	Animalia	Hydropsyche betteni	species	43.03484	-83.9332	WGS84	US	1	1	individuals	10318	Hydropsyche_betteni_HapK	PX428015
Rice_USDA_Caddisfly_197	MaterialSample	8/2/2025	Animalia	Cheumatopsyche analis	species	43.03484	-83.9332	WGS84	US	1	1	individuals	10319	Cheumatopsyche_analis_HapY	PX428016
Rice_USDA_Caddisfly_198	MaterialSample	8/2/2025	Animalia	Cheumatopsyche analis	species	43.03484	-83.9332	WGS84	US	1	1	individuals	10320	Cheumatopsyche_analis_HapZ	PX428017
Rice_USDA_Caddisfly_199	MaterialSample	8/2/2025	Animalia	Hydropsyche betteni	species	43.03484	-83.9332	WGS84	US	1	1	individuals	10321	Hydropsyche_betteni_HapY	PX428018
Rice_USDA_Caddisfly_200	MaterialSample	8/2/2025	Animalia	Hydropsyche betteni	species	43.03484	-83.9332	WGS84	US	1	1	individuals	10322	Hydropsyche_betteni_HapH	PX428019
Rice_USDA_Caddisfly_201	MaterialSample	8/2/2025	Animalia	Cheumatopsyche analis	species	43.03484	-83.9332	WGS84	US	1	1	individuals	10323	Cheumatopsyche_analis_HapAA	PX428020
Rice_USDA_Caddisfly_202	MaterialSample	8/2/2025	Animalia	Cheumatopsyche analis	species	43.03484	-83.9332	WGS84	US	1	1	individuals	10324	NA
Rice_USDA_Caddisfly_203	MaterialSample	8/2/2025	Animalia	Hydropsyche betteni	species	43.03484	-83.9332	WGS84	US	1	1	individuals	10325	Hydropsyche_betteni_HapC	PX428021
Rice_USDA_Caddisfly_204	MaterialSample	8/2/2025	Animalia	Hydropsyche betteni	species	43.03484	-83.9332	WGS84	US	1	1	individuals	10326	NA
Rice_USDA_Caddisfly_205	MaterialSample	8/2/2025	Animalia	Hydropsyche betteni	species	43.03484	-83.9332	WGS84	US	1	1	individuals	10327	Hydropsyche_betteni_HapK	PX428022
Rice_USDA_Caddisfly_206	MaterialSample	8/2/2025	Animalia	Cheumatopsyche analis	species	43.03484	-83.9332	WGS84	US	1	1	individuals	10328	Cheumatopsyche_analis_HapAB	PX428023
Rice_USDA_Caddisfly_207	MaterialSample	8/5/2025	Animalia	Hydropsyche sparna	species	44.583236	-85.073446	WGS84	US	1	1	individuals	10329	Hydropsyche_sparna_HapD	PX428024
Rice_USDA_Caddisfly_208	MaterialSample	8/5/2025	Animalia	Hydropsyche sparna	species	44.583236	-85.073446	WGS84	US	1	1	individuals	10330	Hydropsyche_sparna_HapD	PX428025
Rice_USDA_Caddisfly_209	MaterialSample	8/5/2025	Animalia	Hydropsyche sparna	species	44.583236	-85.073446	WGS84	US	1	1	individuals	10331	Hydropsyche_sparna_HapE	PX428026
Rice_USDA_Caddisfly_210	MaterialSample	8/3/2025	Animalia	Hydropsyche betteni	species	40.628682	-87.168088	WGS84	US	1	1	individuals	10332	Hydropsyche_betteni_HapZ	PX428027
Rice_USDA_Caddisfly_211	MaterialSample	8/3/2025	Animalia	Hydropsyche betteni	species	40.628682	-87.168088	WGS84	US	1	1	individuals	10333	Hydropsyche_betteni_HapZ	PX428028
Rice_USDA_Caddisfly_212	MaterialSample	8/3/2025	Animalia	Hydropsyche betteni	species	40.628682	-87.168088	WGS84	US	1	1	individuals	10334	Hydropsyche_betteni_HapZ	PX428029
Rice_USDA_Caddisfly_213	MaterialSample	8/3/2025	Animalia	Hydropsyche betteni	species	40.628682	-87.168088	WGS84	US	1	1	individuals	10335	Hydropsyche_betteni_HapZ	PX428030
Rice_USDA_Caddisfly_214	MaterialSample	8/3/2025	Animalia	Cheumatopsyche analis	species	40.628682	-87.168088	WGS84	US	1	1	individuals	10336	Cheumatopsyche_analis_HapAC	PX428031
Rice_USDA_Caddisfly_215	MaterialSample	8/3/2025	Animalia	Hydropsyche betteni	species	40.628682	-87.168088	WGS84	US	1	1	individuals	10337	Hydropsyche_betteni_HapAA	PX428032
Rice_USDA_Caddisfly_216	MaterialSample	8/3/2025	Animalia	Hydropsyche betteni	species	40.628682	-87.168088	WGS84	US	1	1	individuals	10338	Hydropsyche_betteni_HapZ	PX428033
Rice_USDA_Caddisfly_217	MaterialSample	8/3/2025	Animalia	Hydropsyche betteni	species	40.628682	-87.168088	WGS84	US	1	1	individuals	10339	NA
Rice_USDA_Caddisfly_218	MaterialSample	8/3/2025	Animalia	Hydropsyche betteni	species	40.628682	-87.168088	WGS84	US	1	1	individuals	10340	Hydropsyche_betteni_HapZ	PX428034
Rice_USDA_Caddisfly_219	MaterialSample	8/3/2025	Animalia	Hydropsyche betteni	species	40.628682	-87.168088	WGS84	US	1	1	individuals	10341	Hydropsyche_betteni_HapAB	PX428035
Rice_USDA_Caddisfly_220	MaterialSample	8/3/2025	Animalia	Hydropsyche betteni	species	40.628682	-87.168088	WGS84	US	1	1	individuals	10342	Hydropsyche_betteni_HapZ	PX428036
Rice_USDA_Caddisfly_221	MaterialSample	8/3/2025	Animalia	Hydropsyche betteni	species	40.628682	-87.168088	WGS84	US	1	1	individuals	10343	Hydropsyche_betteni_HapAC	PX428037
Rice_USDA_Caddisfly_222	MaterialSample	8/3/2025	Animalia	Hydropsyche betteni	species	40.628682	-87.168088	WGS84	US	1	1	individuals	10344	Hydropsyche_betteni_HapZ	PX428038
Rice_USDA_Caddisfly_223	MaterialSample	8/3/2025	Animalia	Hydropsyche betteni	species	40.628682	-87.168088	WGS84	US	1	1	individuals	10345	Hydropsyche_betteni_HapZ	PX428039
Rice_USDA_Caddisfly_224	MaterialSample	8/3/2025	Animalia	Hydropsyche betteni	species	40.628682	-87.168088	WGS84	US	1	1	individuals	10346	Hydropsyche_betteni_HapZ	PX428040
Rice_USDA_Caddisfly_225	MaterialSample	8/3/2025	Animalia	Cheumatopsyche analis	species	40.628682	-87.168088	WGS84	US	1	1	individuals	10347	Cheumatopsyche_analis_HapAD	PX428041
Rice_USDA_Caddisfly_226	MaterialSample	8/3/2025	Animalia	Hydropsyche betteni	species	40.628682	-87.168088	WGS84	US	1	1	individuals	10348	Hydropsyche_betteni_HapZ	PX428042
Rice_USDA_Caddisfly_227	MaterialSample	8/3/2025	Animalia	Hydropsyche betteni	species	40.628682	-87.168088	WGS84	US	1	1	individuals	10349	Hydropsyche_betteni_HapZ	PX428043
Rice_USDA_Caddisfly_228	MaterialSample	8/3/2025	Animalia	Cheumatopsyche analis	species	40.628682	-87.168088	WGS84	US	1	1	individuals	10350	Cheumatopsyche_analis_HapAE	PX428044
Rice_USDA_Caddisfly_229	MaterialSample	8/3/2025	Animalia	Hydropsyche betteni	species	40.628682	-87.168088	WGS84	US	1	1	individuals	10351	Hydropsyche_betteni_HapAD	PX428045
Rice_USDA_Caddisfly_230	MaterialSample	8/3/2025	Animalia	Hydropsyche betteni	species	40.628682	-87.168088	WGS84	US	1	1	individuals	10352	Hydropsyche_betteni_HapZ	PX428046
Rice_USDA_Caddisfly_231	MaterialSample	8/3/2025	Animalia	Hydropsyche betteni	species	40.628682	-87.168088	WGS84	US	1	1	individuals	10353	Hydropsyche_betteni_HapZ	PX428047
Rice_USDA_Caddisfly_232	MaterialSample	8/3/2025	Animalia	Hydropsyche betteni	species	40.628682	-87.168088	WGS84	US	1	1	individuals	10354	Hydropsyche_betteni_HapZ	PX428048
Rice_USDA_Caddisfly_233	MaterialSample	8/3/2025	Animalia	Hydropsyche betteni	species	40.628682	-87.168088	WGS84	US	1	1	individuals	10355	Hydropsyche_betteni_HapZ	PX428049
Rice_USDA_Caddisfly_234	MaterialSample	8/3/2025	Animalia	Hydropsyche betteni	species	40.628682	-87.168088	WGS84	US	1	1	individuals	10356	Hydropsyche_betteni_HapAE	PX428050
Rice_USDA_Caddisfly_235	MaterialSample	8/3/2025	Animalia	Hydropsyche betteni	species	40.628682	-87.168088	WGS84	US	1	1	individuals	10357	Hydropsyche_betteni_HapZ	PX428051
Rice_USDA_Caddisfly_236	MaterialSample	8/3/2025	Animalia	Hydropsyche betteni	species	40.628682	-87.168088	WGS84	US	1	1	individuals	10358	Hydropsyche_betteni_HapAF	PX428052
Rice_USDA_Caddisfly_237	MaterialSample	8/3/2025	Animalia	Hydropsyche betteni	species	40.628682	-87.168088	WGS84	US	1	1	individuals	10359	Hydropsyche_betteni_HapAF	PX428053
Rice_USDA_Caddisfly_238	MaterialSample	8/3/2025	Animalia	Cheumatopsyche analis	species	40.628682	-87.168088	WGS84	US	1	1	individuals	10360	NA
Rice_USDA_Caddisfly_239	MaterialSample	8/3/2025	Animalia	Hydropsyche betteni	species	40.628682	-87.168088	WGS84	US	1	1	individuals	10361	Hydropsyche_betteni_HapZ	PX428054
Rice_USDA_Caddisfly_240	MaterialSample	8/3/2025	Animalia	Hydropsyche betteni	species	40.628682	-87.168088	WGS84	US	1	1	individuals	10362	Hydropsyche_betteni_HapAG	PX428055
Rice_USDA_Caddisfly_241	MaterialSample	8/3/2025	Animalia	Cheumatopsyche analis	species	40.628682	-87.168088	WGS84	US	1	1	individuals	10363	Cheumatopsyche_analis_HapAF	PX428056
Rice_USDA_Caddisfly_242	MaterialSample	8/3/2025	Animalia	Cheumatopsyche analis	species	40.628682	-87.168088	WGS84	US	1	1	individuals	10364	Cheumatopsyche_analis_HapAG	PX428057
Rice_USDA_Caddisfly_243	MaterialSample	8/3/2025	Animalia	Cheumatopsyche analis	species	40.628682	-87.168088	WGS84	US	1	1	individuals	10365	Cheumatopsyche_analis_HapAH	PX428058
Rice_USDA_Caddisfly_244	MaterialSample	8/3/2025	Animalia	Cheumatopsyche analis	species	40.628682	-87.168088	WGS84	US	1	1	individuals	10366	Cheumatopsyche_analis_HapAI	PX428059
Rice_USDA_Caddisfly_245	MaterialSample	8/3/2025	Animalia	Hydropsyche betteni	species	40.628682	-87.168088	WGS84	US	1	1	individuals	10367	Hydropsyche_betteni_HapZ	PX428060
Rice_USDA_Caddisfly_246	MaterialSample	8/3/2025	Animalia	Cheumatopsyche analis	species	40.628682	-87.168088	WGS84	US	1	1	individuals	10368	Cheumatopsyche_analis_HapAJ	PX428061
Rice_USDA_Caddisfly_247	MaterialSample	8/3/2025	Animalia	Hydropsyche betteni	species	40.628682	-87.168088	WGS84	US	1	1	individuals	10369	Hydropsyche_betteni_HapAH	PX428062
Rice_USDA_Caddisfly_248	MaterialSample	8/3/2025	Animalia	Cheumatopsyche analis	species	40.628682	-87.168088	WGS84	US	1	1	individuals	10370	Cheumatopsyche_analis_HapAC	PX428063
Rice_USDA_Caddisfly_249	MaterialSample	8/3/2025	Animalia	Cheumatopsyche analis	species	40.628682	-87.168088	WGS84	US	1	1	individuals	10371	Cheumatopsyche_analis_HapAK	PX428064
Rice_USDA_Caddisfly_250	MaterialSample	8/3/2025	Animalia	Cheumatopsyche analis	species	40.628682	-87.168088	WGS84	US	1	1	individuals	10372	Cheumatopsyche_analis_HapAL	PX428065
Rice_USDA_Caddisfly_251	MaterialSample	8/3/2025	Animalia	Hydropsyche betteni	species	40.628682	-87.168088	WGS84	US	1	1	individuals	10373	Hydropsyche_betteni_HapZ	PX428066
Rice_USDA_Caddisfly_252	MaterialSample	8/3/2025	Animalia	Hydropsyche betteni	species	40.628682	-87.168088	WGS84	US	1	1	individuals	10374	Hydropsyche_betteni_HapZ	PX428067
Rice_USDA_Caddisfly_253	MaterialSample	8/3/2025	Animalia	Cheumatopsyche analis	species	40.628682	-87.168088	WGS84	US	1	1	individuals	10376	Cheumatopsyche_analis_HapAM	PX428068
Rice_USDA_Caddisfly_254	MaterialSample	8/3/2025	Animalia	Hydropsyche betteni	species	40.628682	-87.168088	WGS84	US	1	1	individuals	10377	Hydropsyche_betteni_HapAI	PX428069
Rice_USDA_Caddisfly_255	MaterialSample	8/3/2025	Animalia	Cheumatopsyche analis	species	40.628682	-87.168088	WGS84	US	1	1	individuals	10378	Cheumatopsyche_analis_HapAN	PX428070
Rice_USDA_Caddisfly_256	MaterialSample	8/3/2025	Animalia	Hydropsyche betteni	species	40.628682	-87.168088	WGS84	US	1	1	individuals	10379	Hydropsyche_betteni_HapZ	PX428071
Rice_USDA_Caddisfly_257	MaterialSample	8/3/2025	Animalia	Cheumatopsyche analis	species	40.628682	-87.168088	WGS84	US	1	1	individuals	10380	Cheumatopsyche_analis_HapAO	PX428072
Rice_USDA_Caddisfly_258	MaterialSample	8/3/2025	Animalia	Hydropsyche betteni	species	40.628682	-87.168088	WGS84	US	1	1	individuals	10381	Hydropsyche_betteni_HapAJ	PX428073
Rice_USDA_Caddisfly_259	MaterialSample	8/3/2025	Animalia	Cheumatopsyche analis	species	40.628682	-87.168088	WGS84	US	1	1	individuals	10382	Cheumatopsyche_analis_HapAP	PX428074
Rice_USDA_Caddisfly_260	MaterialSample	8/3/2025	Animalia	Cheumatopsyche analis	species	40.628682	-87.168088	WGS84	US	1	1	individuals	10383	Cheumatopsyche_analis_HapG	PX428075
Rice_USDA_Caddisfly_261	MaterialSample	8/3/2025	Animalia	Cheumatopsyche analis	species	40.628682	-87.168088	WGS84	US	1	1	individuals	10384	Cheumatopsyche_analis_HapAQ	PX428076
Rice_USDA_Caddisfly_262	MaterialSample	8/3/2025	Animalia	Cheumatopsyche analis	species	40.628682	-87.168088	WGS84	US	1	1	individuals	10385	Cheumatopsyche_analis_HapAR	PX428077
Rice_USDA_Caddisfly_263	MaterialSample	8/3/2025	Animalia	Cheumatopsyche analis	species	40.628682	-87.168088	WGS84	US	1	1	individuals	10386	Cheumatopsyche_analis_HapAS	PX428078
Rice_USDA_Caddisfly_264	MaterialSample	8/3/2025	Animalia	Cheumatopsyche analis	species	40.628682	-87.168088	WGS84	US	1	1	individuals	10387	Cheumatopsyche_analis_HapH	PX428079
Rice_USDA_Caddisfly_265	MaterialSample	8/3/2025	Animalia	Hydropsyche bronta	species	40.628682	-87.168088	WGS84	US	1	1	individuals	10388	Hydropsyche_bronta_HapC	PX428080
Rice_USDA_Caddisfly_266	MaterialSample	8/3/2025	Animalia	Cheumatopsyche analis	species	40.628682	-87.168088	WGS84	US	1	1	individuals	10389	Cheumatopsyche_analis_HapAT	PX428081
Rice_USDA_Caddisfly_267	MaterialSample	8/3/2025	Animalia	Hydropsyche betteni	species	40.628682	-87.168088	WGS84	US	1	1	individuals	10390	Hydropsyche_betteni_HapAG	PX428082
Rice_USDA_Caddisfly_268	MaterialSample	8/3/2025	Animalia	Hydropsyche betteni	species	40.628682	-87.168088	WGS84	US	1	1	individuals	10391	Hydropsyche_betteni_HapZ	PX428083
Rice_USDA_Caddisfly_269	MaterialSample	8/3/2025	Animalia	Cheumatopsyche analis	species	40.628682	-87.168088	WGS84	US	1	1	individuals	10392	Cheumatopsyche_analis_HapAU	PX428084
Rice_USDA_Caddisfly_270	MaterialSample	8/3/2025	Animalia	Hydropsyche betteni	species	40.628682	-87.168088	WGS84	US	1	1	individuals	10393	Hydropsyche_betteni_HapZ	PX428085
Rice_USDA_Caddisfly_271	MaterialSample	8/3/2025	Animalia	Hydropsyche bronta	species	40.628682	-87.168088	WGS84	US	1	1	individuals	10394	Hydropsyche_bronta_HapC	PX428086
Rice_USDA_Caddisfly_272	MaterialSample	8/3/2025	Animalia	Cheumatopsyche analis	species	40.628682	-87.168088	WGS84	US	1	1	individuals	10395	Cheumatopsyche_analis_HapAT	PX428087
Rice_USDA_Caddisfly_273	MaterialSample	8/3/2025	Animalia	Cheumatopsyche analis	species	40.628682	-87.168088	WGS84	US	1	1	individuals	10396	Cheumatopsyche_analis_HapAV	PX428088
Rice_USDA_Caddisfly_274	MaterialSample	8/3/2025	Animalia	Cheumatopsyche analis	species	40.628682	-87.168088	WGS84	US	1	1	individuals	10397	Cheumatopsyche_analis_HapAW	PX428089
Rice_USDA_Caddisfly_275	MaterialSample	8/3/2025	Animalia	Cheumatopsyche analis	species	40.628682	-87.168088	WGS84	US	1	1	individuals	10399	Cheumatopsyche_analis_HapAX	PX428090
Rice_USDA_Caddisfly_276	MaterialSample	8/3/2025	Animalia	Cheumatopsyche analis	species	40.628682	-87.168088	WGS84	US	1	1	individuals	10400	Cheumatopsyche_analis_HapAY	PX428091
Rice_USDA_Caddisfly_277	MaterialSample	8/3/2025	Animalia	Cheumatopsyche analis	species	40.628682	-87.168088	WGS84	US	1	1	individuals	10401	Cheumatopsyche_analis_HapAZ	PX428092
Rice_USDA_Caddisfly_278	MaterialSample	8/3/2025	Animalia	Cheumatopsyche analis	species	40.628682	-87.168088	WGS84	US	1	1	individuals	10402	Cheumatopsyche_analis_HapI	PX428093
Rice_USDA_Caddisfly_279	MaterialSample	8/3/2025	Animalia	Cheumatopsyche analis	species	40.628682	-87.168088	WGS84	US	1	1	individuals	10403	Cheumatopsyche_analis_HapBA	PX428094
Rice_USDA_Caddisfly_280	MaterialSample	8/3/2025	Animalia	Hydropsyche betteni	species	40.628682	-87.168088	WGS84	US	1	1	individuals	10404	Hydropsyche_betteni_HapAK	PX428095
Rice_USDA_Caddisfly_281	MaterialSample	8/3/2025	Animalia	Hydropsyche betteni	species	40.628682	-87.168088	WGS84	US	1	1	individuals	10405	Hydropsyche_betteni_HapZ	PX428096
Rice_USDA_Caddisfly_282	MaterialSample	8/3/2025	Animalia	Hydropsyche betteni	species	40.628682	-87.168088	WGS84	US	1	1	individuals	10406	Hydropsyche_betteni_HapZ	PX428097
Rice_USDA_Caddisfly_283	MaterialSample	8/3/2025	Animalia	Hydropsyche betteni	species	40.628682	-87.168088	WGS84	US	1	1	individuals	10407	Hydropsyche_betteni_HapZ	PX428098
Rice_USDA_Caddisfly_284	MaterialSample	8/3/2025	Animalia	Hydropsyche betteni	species	40.628682	-87.168088	WGS84	US	1	1	individuals	10408	NA
Rice_USDA_Caddisfly_285	MaterialSample	8/3/2025	Animalia	Cheumatopsyche analis	species	40.628682	-87.168088	WGS84	US	1	1	individuals	10409	Cheumatopsyche_analis_HapBB	PX428099
Rice_USDA_Caddisfly_286	MaterialSample	8/3/2025	Animalia	Cheumatopsyche analis	species	40.628682	-87.168088	WGS84	US	1	1	individuals	10410	Cheumatopsyche_analis_HapBC	PX428100
Rice_USDA_Caddisfly_287	MaterialSample	8/3/2025	Animalia	Cheumatopsyche analis	species	40.628682	-87.168088	WGS84	US	1	1	individuals	10411	NA
Rice_USDA_Caddisfly_288	MaterialSample	8/3/2025	Animalia	Hydropsyche bronta	species	40.628682	-87.168088	WGS84	US	1	1	individuals	10412	Hydropsyche_bronta_HapC	PX428101
Rice_USDA_Caddisfly_289	MaterialSample	8/3/2025	Animalia	Cheumatopsyche analis	species	40.628682	-87.168088	WGS84	US	1	1	individuals	10413	Cheumatopsyche_analis_HapBD	PX428102
Rice_USDA_Caddisfly_290	MaterialSample	8/3/2025	Animalia	Cheumatopsyche analis	species	40.628682	-87.168088	WGS84	US	1	1	individuals	10414	Cheumatopsyche_analis_HapAX	PX428103
Rice_USDA_Caddisfly_291	MaterialSample	8/3/2025	Animalia	Hydropsyche betteni	species	40.628682	-87.168088	WGS84	US	1	1	individuals	10415	Hydropsyche_betteni_HapAL	PX428104
Rice_USDA_Caddisfly_292	MaterialSample	8/3/2025	Animalia	Hydropsyche bronta	species	40.628682	-87.168088	WGS84	US	1	1	individuals	10416	Hydropsyche_bronta_HapC	PX428105
Rice_USDA_Caddisfly_293	MaterialSample	8/3/2025	Animalia	Hydropsyche betteni	species	40.628682	-87.168088	WGS84	US	1	1	individuals	10417	Hydropsyche_betteni_HapAM	PX428106
Rice_USDA_Caddisfly_294	MaterialSample	8/3/2025	Animalia	Hydropsyche betteni	species	40.628682	-87.168088	WGS84	US	1	1	individuals	10418	Hydropsyche_betteni_HapAH	PX428107
Rice_USDA_Caddisfly_295	MaterialSample	8/3/2025	Animalia	Hydropsyche betteni	species	40.628682	-87.168088	WGS84	US	1	1	individuals	10419	Hydropsyche_betteni_HapZ	PX428108
Rice_USDA_Caddisfly_296	MaterialSample	8/3/2025	Animalia	Hydropsyche betteni	species	40.628682	-87.168088	WGS84	US	1	1	individuals	10420	Hydropsyche_betteni_HapZ	PX428109
Rice_USDA_Caddisfly_297	MaterialSample	8/3/2025	Animalia	Hydropsyche betteni	species	40.628682	-87.168088	WGS84	US	1	1	individuals	10421	Hydropsyche_betteni_HapZ	PX428110
Rice_USDA_Caddisfly_298	MaterialSample	8/3/2025	Animalia	Hydropsyche betteni	species	40.628682	-87.168088	WGS84	US	1	1	individuals	10422	Hydropsyche_betteni_HapZ	PX428111
Rice_USDA_Caddisfly_299	MaterialSample	8/3/2025	Animalia	Cheumatopsyche analis	species	40.628682	-87.168088	WGS84	US	1	1	individuals	10423	Cheumatopsyche_analis_HapBE	PX428112
Rice_USDA_Caddisfly_300	MaterialSample	8/3/2025	Animalia	Cheumatopsyche analis	species	40.628682	-87.168088	WGS84	US	1	1	individuals	10424	NA
Rice_USDA_Caddisfly_301	MaterialSample	8/3/2025	Animalia	Cheumatopsyche analis	species	40.628682	-87.168088	WGS84	US	1	1	individuals	10425	Cheumatopsyche_analis_HapBF	PX428113
Rice_USDA_Caddisfly_302	MaterialSample	8/3/2025	Animalia	Hydropsyche betteni	species	40.628682	-87.168088	WGS84	US	1	1	individuals	10426	Hydropsyche_betteni_HapZ	PX428114
Rice_USDA_Caddisfly_303	MaterialSample	8/3/2025	Animalia	Cheumatopsyche analis	species	40.628682	-87.168088	WGS84	US	1	1	individuals	10427	Cheumatopsyche_analis_HapBG	PX428115
Rice_USDA_Caddisfly_304	MaterialSample	8/3/2025	Animalia	Cheumatopsyche analis	species	40.628682	-87.168088	WGS84	US	1	1	individuals	10428	Cheumatopsyche_analis_HapBH	PX428116
Rice_USDA_Caddisfly_305	MaterialSample	8/3/2025	Animalia	Hydropsyche bronta	species	40.628682	-87.168088	WGS84	US	1	1	individuals	10429	Hydropsyche_bronta_HapD	PX428117
Rice_USDA_Caddisfly_306	MaterialSample	8/3/2025	Animalia	Hydropsyche betteni	species	40.628682	-87.168088	WGS84	US	1	1	individuals	10430	Hydropsyche_betteni_HapZ	PX428118
Rice_USDA_Caddisfly_307	MaterialSample	8/3/2025	Animalia	Hydropsyche bronta	species	40.628682	-87.168088	WGS84	US	1	1	individuals	10431	Hydropsyche_bronta_HapC	PX428119
Rice_USDA_Caddisfly_308	MaterialSample	8/3/2025	Animalia	Hydropsyche bronta	species	40.628682	-87.168088	WGS84	US	1	1	individuals	10432	Hydropsyche_bronta_HapC	PX428120
Rice_USDA_Caddisfly_309	MaterialSample	8/3/2025	Animalia	Cheumatopsyche analis	species	40.628682	-87.168088	WGS84	US	1	1	individuals	10433	Cheumatopsyche_analis_HapH	PX428121
Rice_USDA_Caddisfly_310	MaterialSample	8/3/2025	Animalia	Hydropsyche bronta	species	40.628682	-87.168088	WGS84	US	1	1	individuals	10434	Hydropsyche_bronta_HapC	PX428122
Rice_USDA_Caddisfly_311	MaterialSample	8/3/2025	Animalia	Hydropsyche betteni	species	40.628682	-87.168088	WGS84	US	1	1	individuals	10435	Hydropsyche_betteni_HapZ	PX428123
Rice_USDA_Caddisfly_312	MaterialSample	8/3/2025	Animalia	Cheumatopsyche analis	species	40.628682	-87.168088	WGS84	US	1	1	individuals	10436	Cheumatopsyche_analis_HapBI	PX428124
Rice_USDA_Caddisfly_313	MaterialSample	8/3/2025	Animalia	Hydropsyche betteni	species	40.628682	-87.168088	WGS84	US	1	1	individuals	10437	Hydropsyche_betteni_HapAI	PX428125
Rice_USDA_Caddisfly_314	MaterialSample	8/3/2025	Animalia	Cheumatopsyche analis	species	40.628682	-87.168088	WGS84	US	1	1	individuals	10438	Cheumatopsyche_analis_HapBJ	PX428126
Rice_USDA_Caddisfly_315	MaterialSample	8/3/2025	Animalia	Cheumatopsyche analis	species	40.628682	-87.168088	WGS84	US	1	1	individuals	10439	Cheumatopsyche_analis_HapBK	PX428127
Rice_USDA_Caddisfly_316	MaterialSample	8/3/2025	Animalia	Hydropsyche betteni	species	40.628682	-87.168088	WGS84	US	1	1	individuals	10440	Hydropsyche_betteni_HapAF	PX428128
Rice_USDA_Caddisfly_317	MaterialSample	8/3/2025	Animalia	Hydropsyche betteni	species	40.628682	-87.168088	WGS84	US	1	1	individuals	10441	Hydropsyche_betteni_HapAN	PX428129
Rice_USDA_Caddisfly_318	MaterialSample	8/3/2025	Animalia	Cheumatopsyche analis	species	40.628682	-87.168088	WGS84	US	1	1	individuals	10442	Cheumatopsyche_analis_HapBL	PX428130
Rice_USDA_Caddisfly_319	MaterialSample	8/3/2025	Animalia	Hydropsyche betteni	species	40.628682	-87.168088	WGS84	US	1	1	individuals	10443	Hydropsyche_betteni_HapZ	PX428131
Rice_USDA_Caddisfly_320	MaterialSample	8/3/2025	Animalia	Hydropsyche betteni	species	40.628682	-87.168088	WGS84	US	1	1	individuals	10445	Hydropsyche_betteni_HapAF	PX428132
Rice_USDA_Caddisfly_321	MaterialSample	8/3/2025	Animalia	Hydropsyche betteni	species	40.628682	-87.168088	WGS84	US	1	1	individuals	10446	Hydropsyche_betteni_HapAO	PX428133
Rice_USDA_Caddisfly_322	MaterialSample	8/3/2025	Animalia	Cheumatopsyche analis	species	40.628682	-87.168088	WGS84	US	1	1	individuals	10447	Cheumatopsyche_analis_HapBN	PX428134
Rice_USDA_Caddisfly_323	MaterialSample	8/3/2025	Animalia	Cheumatopsyche analis	species	40.628682	-87.168088	WGS84	US	1	1	individuals	10448	Cheumatopsyche_analis_HapBO	PX428135
Rice_USDA_Caddisfly_324	MaterialSample	8/3/2025	Animalia	Cheumatopsyche analis	species	40.628682	-87.168088	WGS84	US	1	1	individuals	10449	Cheumatopsyche_analis_HapAX	PX428136
Rice_USDA_Caddisfly_325	MaterialSample	8/3/2025	Animalia	Hydropsyche betteni	species	40.628682	-87.168088	WGS84	US	1	1	individuals	10450	Hydropsyche_betteni_HapZ	PX428137
Rice_USDA_Caddisfly_326	MaterialSample	8/3/2025	Animalia	Hydropsyche betteni	species	40.628682	-87.168088	WGS84	US	1	1	individuals	10451	Hydropsyche_betteni_HapAP	PX428138
Rice_USDA_Caddisfly_327	MaterialSample	8/3/2025	Animalia	Cheumatopsyche analis	species	40.628682	-87.168088	WGS84	US	1	1	individuals	10452	Cheumatopsyche_analis_HapBI	PX428139
Rice_USDA_Caddisfly_328	MaterialSample	8/3/2025	Animalia	Cheumatopsyche analis	species	40.628682	-87.168088	WGS84	US	1	1	individuals	10453	Cheumatopsyche_analis_HapBN	PX428140
Rice_USDA_Caddisfly_329	MaterialSample	8/3/2025	Animalia	Cheumatopsyche analis	species	40.628682	-87.168088	WGS84	US	1	1	individuals	10454	Cheumatopsyche_analis_HapAX	PX428141
Rice_USDA_Caddisfly_330	MaterialSample	8/3/2025	Animalia	Cheumatopsyche analis	species	40.628682	-87.168088	WGS84	US	1	1	individuals	10455	Cheumatopsyche_analis_HapBP	PX428142
Rice_USDA_Caddisfly_331	MaterialSample	8/5/2025	Animalia	Hydropsyche betteni	species	44.66842	-84.110007	WGS84	US	1	1	individuals	10456	Hydropsyche_betteni_HapA	PX428143
Rice_USDA_Caddisfly_332	MaterialSample	8/5/2025	Animalia	Hydropsyche betteni	species	44.66842	-84.110007	WGS84	US	1	1	individuals	10457	Hydropsyche_betteni_HapA	PX428144
Rice_USDA_Caddisfly_333	MaterialSample	8/5/2025	Animalia	Hydropsyche sparna	species	44.66842	-84.110007	WGS84	US	1	1	individuals	10458	Hydropsyche_sparna_HapD	PX428145
Rice_USDA_Caddisfly_334	MaterialSample	8/5/2025	Animalia	Hydropsyche betteni	species	44.66842	-84.110007	WGS84	US	1	1	individuals	10459	Hydropsyche_betteni_HapA	PX428146
Rice_USDA_Caddisfly_335	MaterialSample	8/5/2025	Animalia	Hydropsyche betteni	species	44.66842	-84.110007	WGS84	US	1	1	individuals	10460	Hydropsyche_betteni_HapA	PX428147
Rice_USDA_Caddisfly_336	MaterialSample	8/5/2025	Animalia	Hydropsyche sparna	species	44.66842	-84.110007	WGS84	US	1	1	individuals	10461	Hydropsyche_sparna_HapD	PX428148
Rice_USDA_Caddisfly_337	MaterialSample	8/5/2025	Animalia	Hydropsyche slossonae	species	44.66842	-84.110007	WGS84	US	1	1	individuals	10462	Hydropsyche_slossonae_HapA	PX428149
Rice_USDA_Caddisfly_338	MaterialSample	8/5/2025	Animalia	Hydropsyche betteni	species	44.66842	-84.110007	WGS84	US	1	1	individuals	10463	Hydropsyche_betteni_HapA	PX428150
Rice_USDA_Caddisfly_339	MaterialSample	8/5/2025	Animalia	Hydropsyche betteni	species	44.66842	-84.110007	WGS84	US	1	1	individuals	10464	Hydropsyche_betteni_HapA	PX428151
Rice_USDA_Caddisfly_340	MaterialSample	8/5/2025	Animalia	Hydropsyche betteni	species	44.66842	-84.110007	WGS84	US	1	1	individuals	10465	Hydropsyche_betteni_HapA	PX428152
Rice_USDA_Caddisfly_341	MaterialSample	8/5/2025	Animalia	Hydropsyche betteni	species	44.66842	-84.110007	WGS84	US	1	1	individuals	10466	Hydropsyche_betteni_HapA	PX428153
Rice_USDA_Caddisfly_342	MaterialSample	8/5/2025	Animalia	Hydropsyche betteni	species	44.66842	-84.110007	WGS84	US	1	1	individuals	10467	Hydropsyche_betteni_HapA	PX428154
Rice_USDA_Caddisfly_343	MaterialSample	8/5/2025	Animalia	Hydropsyche betteni	species	44.66842	-84.110007	WGS84	US	1	1	individuals	10468	Hydropsyche_betteni_HapA	PX428155
Rice_USDA_Caddisfly_344	MaterialSample	8/5/2025	Animalia	Hydropsyche betteni	species	44.66842	-84.110007	WGS84	US	1	1	individuals	10469	Hydropsyche_betteni_HapA	PX428156
Rice_USDA_Caddisfly_345	MaterialSample	8/5/2025	Animalia	Hydropsyche betteni	species	44.66842	-84.110007	WGS84	US	1	1	individuals	10470	Hydropsyche_betteni_HapA	PX428157
Rice_USDA_Caddisfly_346	MaterialSample	8/5/2025	Animalia	Hydropsyche betteni	species	44.66842	-84.110007	WGS84	US	1	1	individuals	10471	Hydropsyche_betteni_HapA	PX428158
Rice_USDA_Caddisfly_347	MaterialSample	8/5/2025	Animalia	Hydropsyche betteni	species	44.66842	-84.110007	WGS84	US	1	1	individuals	10472	Hydropsyche_betteni_HapA	PX428159
Rice_USDA_Caddisfly_348	MaterialSample	8/5/2025	Animalia	Hydropsyche betteni	species	44.66842	-84.110007	WGS84	US	1	1	individuals	10473	Hydropsyche_betteni_HapA	PX428160
Rice_USDA_Caddisfly_349	MaterialSample	8/5/2025	Animalia	Hydropsyche betteni	species	44.66842	-84.110007	WGS84	US	1	1	individuals	10474	Hydropsyche_betteni_HapA	PX428161
Rice_USDA_Caddisfly_350	MaterialSample	8/5/2025	Animalia	Hydropsyche betteni	species	44.66842	-84.110007	WGS84	US	1	1	individuals	10475	Hydropsyche_betteni_HapA	PX428162
Rice_USDA_Caddisfly_351	MaterialSample	8/5/2025	Animalia	Hydropsyche sparna	species	44.66842	-84.110007	WGS84	US	1	1	individuals	10476	Hydropsyche_sparna_HapD	PX428163
Rice_USDA_Caddisfly_352	MaterialSample	8/5/2025	Animalia	Hydropsyche betteni	species	44.66842	-84.110007	WGS84	US	1	1	individuals	10477	Hydropsyche_betteni_HapA	PX428164
Rice_USDA_Caddisfly_353	MaterialSample	8/5/2025	Animalia	Hydropsyche betteni	species	44.66842	-84.110007	WGS84	US	1	1	individuals	10478	Hydropsyche_betteni_HapA	PX428165
Rice_USDA_Caddisfly_354	MaterialSample	8/5/2025	Animalia	Hydropsyche betteni	species	44.66842	-84.110007	WGS84	US	1	1	individuals	10479	Hydropsyche_betteni_HapA	PX428166
Rice_USDA_Caddisfly_355	MaterialSample	8/5/2025	Animalia	Hydropsyche betteni	species	44.66842	-84.110007	WGS84	US	1	1	individuals	10480	Hydropsyche_betteni_HapA	PX428167
Rice_USDA_Caddisfly_356	MaterialSample	8/5/2025	Animalia	Hydropsyche sparna	species	44.66842	-84.110007	WGS84	US	1	1	individuals	10481	Hydropsyche_sparna_HapD	PX428168
Rice_USDA_Caddisfly_357	MaterialSample	8/5/2025	Animalia	Hydropsyche betteni	species	44.66842	-84.110007	WGS84	US	1	1	individuals	10482	Hydropsyche_betteni_HapAC	PX428169
Rice_USDA_Caddisfly_358	MaterialSample	8/5/2025	Animalia	Hydropsyche betteni	species	44.66842	-84.110007	WGS84	US	1	1	individuals	10483	Hydropsyche_betteni_HapA	PX428170
Rice_USDA_Caddisfly_359	MaterialSample	8/5/2025	Animalia	Hydropsyche slossonae	species	44.66842	-84.110007	WGS84	US	1	1	individuals	10484	Hydropsyche_slossonae_HapA	PX428171
Rice_USDA_Caddisfly_360	MaterialSample	8/5/2025	Animalia	Hydropsyche betteni	species	44.66842	-84.110007	WGS84	US	1	1	individuals	10485	Hydropsyche_betteni_HapA	PX428172
Rice_USDA_Caddisfly_361	MaterialSample	8/5/2025	Animalia	Cheumatopsyche oxa	species	44.66842	-84.110007	WGS84	US	1	1	individuals	10486	Cheumatopsyche_oxa_HapF	PX428173
Rice_USDA_Caddisfly_362	MaterialSample	8/5/2025	Animalia	Hydropsyche betteni	species	44.66842	-84.110007	WGS84	US	1	1	individuals	10487	Hydropsyche_betteni_HapA	PX428174
Rice_USDA_Caddisfly_363	MaterialSample	8/5/2025	Animalia	Hydropsyche betteni	species	44.66842	-84.110007	WGS84	US	1	1	individuals	10488	Hydropsyche_betteni_HapA	PX428175
Rice_USDA_Caddisfly_364	MaterialSample	8/5/2025	Animalia	Hydropsyche betteni	species	44.66842	-84.110007	WGS84	US	1	1	individuals	10489	Hydropsyche_betteni_HapA	PX428176
Rice_USDA_Caddisfly_365	MaterialSample	8/5/2025	Animalia	Hydropsyche betteni	species	44.66842	-84.110007	WGS84	US	1	1	individuals	10490	Hydropsyche_betteni_HapAQ	PX428177
Rice_USDA_Caddisfly_366	MaterialSample	8/5/2025	Animalia	Hydropsyche betteni	species	44.66842	-84.110007	WGS84	US	1	1	individuals	10491	Hydropsyche_betteni_HapA	PX428178
Rice_USDA_Caddisfly_367	MaterialSample	8/5/2025	Animalia	Hydropsyche betteni	species	44.66842	-84.110007	WGS84	US	1	1	individuals	10492	Hydropsyche_betteni_HapAR	PX428179
Rice_USDA_Caddisfly_368	MaterialSample	8/5/2025	Animalia	Hydropsyche betteni	species	44.66842	-84.110007	WGS84	US	1	1	individuals	10493	Hydropsyche_betteni_HapA	PX428180
Rice_USDA_Caddisfly_369	MaterialSample	8/5/2025	Animalia	Hydropsyche betteni	species	44.66842	-84.110007	WGS84	US	1	1	individuals	10494	Hydropsyche_betteni_HapAC	PX428181
Rice_USDA_Caddisfly_370	MaterialSample	8/5/2025	Animalia	Hydropsyche betteni	species	44.66842	-84.110007	WGS84	US	1	1	individuals	10495	Hydropsyche_betteni_HapA	PX428182
Rice_USDA_Caddisfly_371	MaterialSample	8/5/2025	Animalia	Hydropsyche betteni	species	44.66842	-84.110007	WGS84	US	1	1	individuals	10496	Hydropsyche_betteni_HapA	PX428183
Rice_USDA_Caddisfly_372	MaterialSample	8/5/2025	Animalia	Hydropsyche betteni	species	44.66842	-84.110007	WGS84	US	1	1	individuals	10497	Hydropsyche_betteni_HapA	PX428184
Rice_USDA_Caddisfly_373	MaterialSample	8/5/2025	Animalia	Hydropsyche betteni	species	44.66842	-84.110007	WGS84	US	1	1	individuals	10498	Hydropsyche_betteni_HapA	PX428185
Rice_USDA_Caddisfly_374	MaterialSample	8/5/2025	Animalia	Hydropsyche betteni	species	44.66842	-84.110007	WGS84	US	1	1	individuals	10499	Hydropsyche_betteni_HapAS	PX428186
Rice_USDA_Caddisfly_375	MaterialSample	8/5/2025	Animalia	Hydropsyche betteni	species	44.66842	-84.110007	WGS84	US	1	1	individuals	10500	Hydropsyche_betteni_HapAT	PX428187
Rice_USDA_Caddisfly_376	MaterialSample	8/5/2025	Animalia	Hydropsyche betteni	species	44.66842	-84.110007	WGS84	US	1	1	individuals	10501	Hydropsyche_betteni_HapA	PX428188
Rice_USDA_Caddisfly_377	MaterialSample	8/5/2025	Animalia	Hydropsyche sparna	species	44.66842	-84.110007	WGS84	US	1	1	individuals	10502	Hydropsyche_sparna_HapD	PX428189
Rice_USDA_Caddisfly_378	MaterialSample	8/5/2025	Animalia	Hydropsyche betteni	species	44.66842	-84.110007	WGS84	US	1	1	individuals	10503	Hydropsyche_betteni_HapAU	PX428190
Rice_USDA_Caddisfly_379	MaterialSample	8/5/2025	Animalia	Hydropsyche betteni	species	44.66842	-84.110007	WGS84	US	1	1	individuals	10504	Hydropsyche_betteni_HapA	PX428191
Rice_USDA_Caddisfly_380	MaterialSample	8/5/2025	Animalia	Hydropsyche betteni	species	44.66842	-84.110007	WGS84	US	1	1	individuals	10505	Hydropsyche_betteni_HapA	PX428192
Rice_USDA_Caddisfly_381	MaterialSample	8/5/2025	Animalia	Hydropsyche betteni	species	44.66842	-84.110007	WGS84	US	1	1	individuals	10506	Hydropsyche_betteni_HapA	PX428193
Rice_USDA_Caddisfly_382	MaterialSample	8/5/2025	Animalia	Hydropsyche betteni	species	44.66842	-84.110007	WGS84	US	1	1	individuals	10507	Hydropsyche_betteni_HapA	PX428194
Rice_USDA_Caddisfly_383	MaterialSample	8/5/2025	Animalia	Hydropsyche betteni	species	44.66842	-84.110007	WGS84	US	1	1	individuals	10508	Hydropsyche_betteni_HapA	PX428195
Rice_USDA_Caddisfly_384	MaterialSample	8/5/2025	Animalia	Hydropsyche betteni	species	44.66842	-84.110007	WGS84	US	1	1	individuals	10509	Hydropsyche_betteni_HapA	PX428196
Rice_USDA_Caddisfly_385	MaterialSample	8/5/2025	Animalia	Hydropsyche betteni	species	44.66842	-84.110007	WGS84	US	1	1	individuals	10510	Hydropsyche_betteni_HapA	PX428197
Rice_USDA_Caddisfly_386	MaterialSample	8/5/2025	Animalia	Hydropsyche betteni	species	44.66842	-84.110007	WGS84	US	1	1	individuals	10511	Hydropsyche_betteni_HapA	PX428198
Rice_USDA_Caddisfly_387	MaterialSample	8/5/2025	Animalia	Hydropsyche betteni	species	44.66842	-84.110007	WGS84	US	1	1	individuals	10512	Hydropsyche_betteni_HapA	PX428199
Rice_USDA_Caddisfly_388	MaterialSample	8/5/2025	Animalia	Hydropsyche betteni	species	44.66842	-84.110007	WGS84	US	1	1	individuals	10513	Hydropsyche_betteni_HapA	PX428200
Rice_USDA_Caddisfly_389	MaterialSample	8/5/2025	Animalia	Hydropsyche betteni	species	44.66842	-84.110007	WGS84	US	1	1	individuals	10514	Hydropsyche_betteni_HapA	PX428201
Rice_USDA_Caddisfly_390	MaterialSample	8/5/2025	Animalia	Hydropsyche betteni	species	44.66842	-84.110007	WGS84	US	1	1	individuals	10515	Hydropsyche_betteni_HapA	PX428202
Rice_USDA_Caddisfly_391	MaterialSample	8/5/2025	Animalia	Hydropsyche betteni	species	44.66842	-84.110007	WGS84	US	1	1	individuals	10516	Hydropsyche_betteni_HapA	PX428203
Rice_USDA_Caddisfly_392	MaterialSample	8/5/2025	Animalia	Hydropsyche betteni	species	44.66842	-84.110007	WGS84	US	1	1	individuals	10517	Hydropsyche_betteni_HapA	PX428204
Rice_USDA_Caddisfly_393	MaterialSample	8/5/2025	Animalia	Cheumatopsyche oxa	species	44.66842	-84.110007	WGS84	US	1	1	individuals	10518	NA
Rice_USDA_Caddisfly_394	MaterialSample	8/5/2025	Animalia	Hydropsyche betteni	species	44.66842	-84.110007	WGS84	US	1	1	individuals	10519	Hydropsyche_betteni_HapA	PX428205
Rice_USDA_Caddisfly_395	MaterialSample	8/5/2025	Animalia	Hydropsyche betteni	species	44.66842	-84.110007	WGS84	US	1	1	individuals	10520	Hydropsyche_betteni_HapA	PX428206
Rice_USDA_Caddisfly_396	MaterialSample	8/5/2025	Animalia	Hydropsyche betteni	species	44.66842	-84.110007	WGS84	US	1	1	individuals	10521	Hydropsyche_betteni_HapAL	PX428207
Rice_USDA_Caddisfly_397	MaterialSample	8/5/2025	Animalia	Hydropsyche betteni	species	44.66842	-84.110007	WGS84	US	1	1	individuals	10522	Hydropsyche_betteni_HapA	PX428208
Rice_USDA_Caddisfly_398	MaterialSample	8/5/2025	Animalia	Hydropsyche betteni	species	44.66842	-84.110007	WGS84	US	1	1	individuals	10523	Hydropsyche_betteni_HapA	PX428209
Rice_USDA_Caddisfly_399	MaterialSample	8/5/2025	Animalia	Hydropsyche betteni	species	44.66842	-84.110007	WGS84	US	1	1	individuals	10524	Hydropsyche_betteni_HapA	PX428210
Rice_USDA_Caddisfly_400	MaterialSample	8/5/2025	Animalia	Hydropsyche betteni	species	44.66842	-84.110007	WGS84	US	1	1	individuals	10525	Hydropsyche_betteni_HapA	PX428211
Rice_USDA_Caddisfly_401	MaterialSample	8/5/2025	Animalia	Hydropsyche betteni	species	44.66842	-84.110007	WGS84	US	1	1	individuals	10526	Hydropsyche_betteni_HapA	PX428212
Rice_USDA_Caddisfly_402	MaterialSample	8/5/2025	Animalia	Hydropsyche slossonae	species	44.66842	-84.110007	WGS84	US	1	1	individuals	10527	Hydropsyche_slossonae_HapB	PX428213
Rice_USDA_Caddisfly_403	MaterialSample	8/5/2025	Animalia	Hydropsyche betteni	species	44.66842	-84.110007	WGS84	US	1	1	individuals	10528	Hydropsyche_betteni_HapA	PX428214
Rice_USDA_Caddisfly_404	MaterialSample	8/5/2025	Animalia	Hydropsyche betteni	species	44.66842	-84.110007	WGS84	US	1	1	individuals	10529	Hydropsyche_betteni_HapA	PX428215
Rice_USDA_Caddisfly_405	MaterialSample	8/5/2025	Animalia	Hydropsyche betteni	species	44.66842	-84.110007	WGS84	US	1	1	individuals	10530	Hydropsyche_betteni_HapA	PX428216
Rice_USDA_Caddisfly_406	MaterialSample	8/5/2025	Animalia	Cheumatopsyche oxa	species	44.66842	-84.110007	WGS84	US	1	1	individuals	10531	NA
Rice_USDA_Caddisfly_407	MaterialSample	8/5/2025	Animalia	Hydropsyche betteni	species	44.66842	-84.110007	WGS84	US	1	1	individuals	10532	Hydropsyche_betteni_HapA	PX428217
Rice_USDA_Caddisfly_408	MaterialSample	8/5/2025	Animalia	Hydropsyche sparna	species	44.66842	-84.110007	WGS84	US	1	1	individuals	10533	Hydropsyche_sparna_HapD	PX428218
Rice_USDA_Caddisfly_409	MaterialSample	8/5/2025	Animalia	Hydropsyche betteni	species	44.66842	-84.110007	WGS84	US	1	1	individuals	10534	Hydropsyche_betteni_HapA	PX428219
Rice_USDA_Caddisfly_410	MaterialSample	8/5/2025	Animalia	Hydropsyche betteni	species	44.66842	-84.110007	WGS84	US	1	1	individuals	10535	Hydropsyche_betteni_HapAV	PX428220
Rice_USDA_Caddisfly_411	MaterialSample	8/5/2025	Animalia	Hydropsyche slossonae	species	44.66842	-84.110007	WGS84	US	1	1	individuals	10536	Hydropsyche_slossonae_HapB	PX428221
Rice_USDA_Caddisfly_412	MaterialSample	8/5/2025	Animalia	Hydropsyche betteni	species	44.66842	-84.110007	WGS84	US	1	1	individuals	10537	Hydropsyche_betteni_HapA	PX428222
Rice_USDA_Caddisfly_413	MaterialSample	8/5/2025	Animalia	Hydropsyche betteni	species	44.66842	-84.110007	WGS84	US	1	1	individuals	10538	Hydropsyche_betteni_HapA	PX428223
Rice_USDA_Caddisfly_414	MaterialSample	8/5/2025	Animalia	Hydropsyche betteni	species	44.66842	-84.110007	WGS84	US	1	1	individuals	10539	Hydropsyche_betteni_HapA	PX428224
Rice_USDA_Caddisfly_415	MaterialSample	8/5/2025	Animalia	Hydropsyche betteni	species	44.66842	-84.110007	WGS84	US	1	1	individuals	10540	Hydropsyche_betteni_HapA	PX428225
Rice_USDA_Caddisfly_416	MaterialSample	8/5/2025	Animalia	Hydropsyche betteni	species	44.66842	-84.110007	WGS84	US	1	1	individuals	10541	Hydropsyche_betteni_HapA	PX428226
Rice_USDA_Caddisfly_417	MaterialSample	8/5/2025	Animalia	Hydropsyche betteni	species	44.66842	-84.110007	WGS84	US	1	1	individuals	10542	Hydropsyche_betteni_HapA	PX428227
Rice_USDA_Caddisfly_418	MaterialSample	8/5/2025	Animalia	Hydropsyche betteni	species	44.66842	-84.110007	WGS84	US	1	1	individuals	10543	Hydropsyche_betteni_HapA	PX428228
Rice_USDA_Caddisfly_419	MaterialSample	8/5/2025	Animalia	Hydropsyche betteni	species	44.66842	-84.110007	WGS84	US	1	1	individuals	10544	Hydropsyche_betteni_HapA	PX428229
Rice_USDA_Caddisfly_420	MaterialSample	8/5/2025	Animalia	Hydropsyche sparna	species	44.66842	-84.110007	WGS84	US	1	1	individuals	10545	Hydropsyche_sparna_HapD	PX428230
Rice_USDA_Caddisfly_421	MaterialSample	8/5/2025	Animalia	Hydropsyche betteni	species	44.66842	-84.110007	WGS84	US	1	1	individuals	10546	Hydropsyche_betteni_HapAT	PX428231
Rice_USDA_Caddisfly_422	MaterialSample	8/5/2025	Animalia	Hydropsyche betteni	species	44.66842	-84.110007	WGS84	US	1	1	individuals	10547	Hydropsyche_betteni_HapA	PX428232
Rice_USDA_Caddisfly_423	MaterialSample	8/5/2025	Animalia	Hydropsyche betteni	species	44.66842	-84.110007	WGS84	US	1	1	individuals	10548	Hydropsyche_betteni_HapA	PX428233
Rice_USDA_Caddisfly_424	MaterialSample	8/5/2025	Animalia	Hydropsyche betteni	species	44.66842	-84.110007	WGS84	US	1	1	individuals	10549	Hydropsyche_betteni_HapA	PX428234
Rice_USDA_Caddisfly_425	MaterialSample	8/5/2025	Animalia	Hydropsyche betteni	species	44.66842	-84.110007	WGS84	US	1	1	individuals	10550	Hydropsyche_betteni_HapA	PX428235
Rice_USDA_Caddisfly_426	MaterialSample	8/5/2025	Animalia	Hydropsyche betteni	species	44.66842	-84.110007	WGS84	US	1	1	individuals	10551	Hydropsyche_betteni_HapA	PX428236
Rice_USDA_Caddisfly_427	MaterialSample	8/5/2025	Animalia	Hydropsyche betteni	species	44.66842	-84.110007	WGS84	US	1	1	individuals	10552	Hydropsyche_betteni_HapA	PX428237
Rice_USDA_Caddisfly_428	MaterialSample	8/5/2025	Animalia	Hydropsyche betteni	species	44.66842	-84.110007	WGS84	US	1	1	individuals	10553	Hydropsyche_betteni_HapA	PX428238
Rice_USDA_Caddisfly_429	MaterialSample	8/5/2025	Animalia	Hydropsyche betteni	species	44.66842	-84.110007	WGS84	US	1	1	individuals	10554	Hydropsyche_betteni_HapA	PX428239
Rice_USDA_Caddisfly_430	MaterialSample	8/5/2025	Animalia	Hydropsyche betteni	species	44.66842	-84.110007	WGS84	US	1	1	individuals	10555	Hydropsyche_betteni_HapA	PX428240
Rice_USDA_Caddisfly_431	MaterialSample	8/5/2025	Animalia	Hydropsyche betteni	species	44.66842	-84.110007	WGS84	US	1	1	individuals	10556	Hydropsyche_betteni_HapA	PX428241
Rice_USDA_Caddisfly_432	MaterialSample	8/5/2025	Animalia	Hydropsyche betteni	species	44.66842	-84.110007	WGS84	US	1	1	individuals	10557	Hydropsyche_betteni_HapA	PX428242
Rice_USDA_Caddisfly_433	MaterialSample	8/5/2025	Animalia	Hydropsyche betteni	species	44.66842	-84.110007	WGS84	US	1	1	individuals	10558	Hydropsyche_betteni_HapA	PX428243
Rice_USDA_Caddisfly_434	MaterialSample	8/5/2025	Animalia	Hydropsyche betteni	species	44.66842	-84.110007	WGS84	US	1	1	individuals	10559	Hydropsyche_betteni_HapAL	PX428244
Rice_USDA_Caddisfly_435	MaterialSample	8/5/2025	Animalia	Hydropsyche betteni	species	44.66842	-84.110007	WGS84	US	1	1	individuals	10560	Hydropsyche_betteni_HapA	PX428245
Rice_USDA_Caddisfly_436	MaterialSample	8/5/2025	Animalia	Hydropsyche betteni	species	44.66842	-84.110007	WGS84	US	1	1	individuals	10561	Hydropsyche_betteni_HapA	PX428246
Rice_USDA_Caddisfly_437	MaterialSample	8/5/2025	Animalia	Hydropsyche betteni	species	44.66842	-84.110007	WGS84	US	1	1	individuals	10562	Hydropsyche_betteni_HapA	PX428247
Rice_USDA_Caddisfly_438	MaterialSample	8/5/2025	Animalia	Hydropsyche slossonae	species	44.66842	-84.110007	WGS84	US	1	1	individuals	10563	Hydropsyche_slossonae_HapB	PX428248
Rice_USDA_Caddisfly_439	MaterialSample	8/5/2025	Animalia	Hydropsyche betteni	species	44.66842	-84.110007	WGS84	US	1	1	individuals	10564	Hydropsyche_betteni_HapA	PX428249
Rice_USDA_Caddisfly_440	MaterialSample	8/5/2025	Animalia	Cheumatopsyche oxa	species	44.66842	-84.110007	WGS84	US	1	1	individuals	10565	Cheumatopsyche_oxa_HapG	PX428250
Rice_USDA_Caddisfly_441	MaterialSample	8/3/2025	Animalia	Hydropsyche betteni	species	41.21371	-86.04525	WGS84	US	1	1	individuals	10566	Hydropsyche_betteni_HapAW	PX428251
Rice_USDA_Caddisfly_442	MaterialSample	8/3/2025	Animalia	Hydropsyche betteni	species	41.21371	-86.04525	WGS84	US	1	1	individuals	10567	Hydropsyche_betteni_HapZ	PX428252
Rice_USDA_Caddisfly_443	MaterialSample	8/3/2025	Animalia	Hydropsyche betteni	species	41.21371	-86.04525	WGS84	US	1	1	individuals	10568	Hydropsyche_betteni_HapAW	PX428253
Rice_USDA_Caddisfly_444	MaterialSample	8/3/2025	Animalia	Hydropsyche betteni	species	41.21371	-86.04525	WGS84	US	1	1	individuals	10569	Hydropsyche_betteni_HapZ	PX428254
Rice_USDA_Caddisfly_445	MaterialSample	8/3/2025	Animalia	Cheumatopsyche analis	species	41.21371	-86.04525	WGS84	US	1	1	individuals	10570	Cheumatopsyche_analis_HapBQ	PX428255
Rice_USDA_Caddisfly_446	MaterialSample	8/3/2025	Animalia	Cheumatopsyche analis	species	41.21371	-86.04525	WGS84	US	1	1	individuals	10571	Cheumatopsyche_analis_HapH	PX428256
Rice_USDA_Caddisfly_447	MaterialSample	8/3/2025	Animalia	Hydropsyche betteni	species	40.625937	-87.41761	WGS84	US	1	1	individuals	10572	Hydropsyche_betteni_HapZ	PX428257
Rice_USDA_Caddisfly_448	MaterialSample	8/3/2025	Animalia	Hydropsyche betteni	species	40.625937	-87.41761	WGS84	US	1	1	individuals	10573	Hydropsyche_betteni_HapZ	PX428258
Rice_USDA_Caddisfly_449	MaterialSample	8/3/2025	Animalia	Cheumatopsyche analis	species	40.625937	-87.41761	WGS84	US	1	1	individuals	10574	Cheumatopsyche_analis_HapBR	PX428259
Rice_USDA_Caddisfly_450	MaterialSample	8/3/2025	Animalia	Hydropsyche betteni	species	40.625937	-87.41761	WGS84	US	1	1	individuals	10575	Hydropsyche_betteni_HapZ	PX428260
Rice_USDA_Caddisfly_451	MaterialSample	8/3/2025	Animalia	Hydropsyche betteni	species	40.625937	-87.41761	WGS84	US	1	1	individuals	10576	Hydropsyche_betteni_HapZ	PX428261
Rice_USDA_Caddisfly_452	MaterialSample	8/3/2025	Animalia	Hydropsyche betteni	species	40.625937	-87.41761	WGS84	US	1	1	individuals	10577	Hydropsyche_betteni_HapZ	PX428262
Rice_USDA_Caddisfly_453	MaterialSample	8/3/2025	Animalia	Hydropsyche betteni	species	40.625937	-87.41761	WGS84	US	1	1	individuals	10578	Hydropsyche_betteni_HapZ	PX428263
Rice_USDA_Caddisfly_454	MaterialSample	8/3/2025	Animalia	Hydropsyche betteni	species	40.625937	-87.41761	WGS84	US	1	1	individuals	10579	Hydropsyche_betteni_HapZ	PX428264
Rice_USDA_Caddisfly_455	MaterialSample	8/3/2025	Animalia	Cheumatopsyche analis	species	40.625937	-87.41761	WGS84	US	1	1	individuals	10580	Cheumatopsyche_analis_HapBS	PX428265
Rice_USDA_Caddisfly_456	MaterialSample	8/3/2025	Animalia	Cheumatopsyche analis	species	40.625937	-87.41761	WGS84	US	1	1	individuals	10581	Cheumatopsyche_analis_HapBM	PX428266
Rice_USDA_Caddisfly_457	MaterialSample	8/3/2025	Animalia	Hydropsyche betteni	species	40.625937	-87.41761	WGS84	US	1	1	individuals	10582	Hydropsyche_betteni_HapAG	PX428267
Rice_USDA_Caddisfly_458	MaterialSample	8/3/2025	Animalia	Cheumatopsyche analis	species	40.625937	-87.41761	WGS84	US	1	1	individuals	10583	Cheumatopsyche_analis_HapBT	PX428268
Rice_USDA_Caddisfly_459	MaterialSample	8/3/2025	Animalia	Hydropsyche betteni	species	40.625937	-87.41761	WGS84	US	1	1	individuals	10584	Hydropsyche_betteni_HapAX	PX428269
Rice_USDA_Caddisfly_460	MaterialSample	8/3/2025	Animalia	Hydropsyche betteni	species	40.625937	-87.41761	WGS84	US	1	1	individuals	10585	Hydropsyche_betteni_HapZ	PX428270
Rice_USDA_Caddisfly_461	MaterialSample	8/3/2025	Animalia	Hydropsyche betteni	species	40.625937	-87.41761	WGS84	US	1	1	individuals	10586	NA
Rice_USDA_Caddisfly_462	MaterialSample	8/3/2025	Animalia	Cheumatopsyche analis	species	40.625937	-87.41761	WGS84	US	1	1	individuals	10587	Cheumatopsyche_analis_HapBU	PX428271
Rice_USDA_Caddisfly_463	MaterialSample	8/3/2025	Animalia	Hydropsyche betteni	species	40.625937	-87.41761	WGS84	US	1	1	individuals	10588	NA
Rice_USDA_Caddisfly_464	MaterialSample	8/3/2025	Animalia	Cheumatopsyche analis	species	40.625937	-87.41761	WGS84	US	1	1	individuals	10589	NA
Rice_USDA_Caddisfly_465	MaterialSample	8/3/2025	Animalia	Hydropsyche betteni	species	40.625937	-87.41761	WGS84	US	1	1	individuals	10590	Hydropsyche_betteni_HapZ	PX428272
Rice_USDA_Caddisfly_466	MaterialSample	8/3/2025	Animalia	Hydropsyche betteni	species	40.625937	-87.41761	WGS84	US	1	1	individuals	10591	Hydropsyche_betteni_HapAJ	PX428273
Rice_USDA_Caddisfly_467	MaterialSample	8/3/2025	Animalia	Cheumatopsyche analis	species	40.625937	-87.41761	WGS84	US	1	1	individuals	10592	Cheumatopsyche_analis_HapBV	PX428274
Rice_USDA_Caddisfly_468	MaterialSample	8/3/2025	Animalia	Cheumatopsyche analis	species	40.625937	-87.41761	WGS84	US	1	1	individuals	10593	NA
Rice_USDA_Caddisfly_469	MaterialSample	8/3/2025	Animalia	Hydropsyche betteni	species	40.625937	-87.41761	WGS84	US	1	1	individuals	10594	Hydropsyche_betteni_HapAW	PX428275
Rice_USDA_Caddisfly_470	MaterialSample	8/3/2025	Animalia	Hydropsyche betteni	species	40.625937	-87.41761	WGS84	US	1	1	individuals	10595	Hydropsyche_betteni_HapAG	PX428276
Rice_USDA_Caddisfly_471	MaterialSample	8/3/2025	Animalia	Hydropsyche betteni	species	40.625937	-87.41761	WGS84	US	1	1	individuals	10596	Hydropsyche_betteni_HapZ	PX428277
Rice_USDA_Caddisfly_472	MaterialSample	8/3/2025	Animalia	Hydropsyche betteni	species	40.625937	-87.41761	WGS84	US	1	1	individuals	10597	Hydropsyche_betteni_HapZ	PX428278
Rice_USDA_Caddisfly_473	MaterialSample	8/3/2025	Animalia	Cheumatopsyche analis	species	40.625937	-87.41761	WGS84	US	1	1	individuals	10598	Cheumatopsyche_analis_HapBW	PX428279
Rice_USDA_Caddisfly_474	MaterialSample	8/3/2025	Animalia	Cheumatopsyche analis	species	40.625937	-87.41761	WGS84	US	1	1	individuals	10599	Cheumatopsyche_analis_HapBX	PX428280
Rice_USDA_Caddisfly_475	MaterialSample	8/3/2025	Animalia	Hydropsyche betteni	species	40.625937	-87.41761	WGS84	US	1	1	individuals	10600	NA
Rice_USDA_Caddisfly_476	MaterialSample	8/3/2025	Animalia	Hydropsyche betteni	species	40.625937	-87.41761	WGS84	US	1	1	individuals	10601	Hydropsyche_betteni_HapZ	PX428281
Rice_USDA_Caddisfly_477	MaterialSample	8/3/2025	Animalia	Cheumatopsyche analis	species	40.625937	-87.41761	WGS84	US	1	1	individuals	10602	Cheumatopsyche_analis_HapBY	PX428282
Rice_USDA_Caddisfly_478	MaterialSample	8/3/2025	Animalia	Hydropsyche betteni	species	40.625937	-87.41761	WGS84	US	1	1	individuals	10603	Hydropsyche_betteni_HapZ	PX428283
Rice_USDA_Caddisfly_479	MaterialSample	8/3/2025	Animalia	Hydropsyche betteni	species	40.625937	-87.41761	WGS84	US	1	1	individuals	10604	Hydropsyche_betteni_HapZ	PX428284
Rice_USDA_Caddisfly_480	MaterialSample	8/3/2025	Animalia	Hydropsyche betteni	species	40.625937	-87.41761	WGS84	US	1	1	individuals	10605	Hydropsyche_betteni_HapAI	PX428285
Rice_USDA_Caddisfly_481	MaterialSample	8/3/2025	Animalia	Cheumatopsyche analis	species	40.625937	-87.41761	WGS84	US	1	1	individuals	10606	NA
Rice_USDA_Caddisfly_482	MaterialSample	8/3/2025	Animalia	Hydropsyche betteni	species	40.625937	-87.41761	WGS84	US	1	1	individuals	10607	Hydropsyche_betteni_HapZ	PX428286
Rice_USDA_Caddisfly_483	MaterialSample	8/3/2025	Animalia	Hydropsyche betteni	species	40.625937	-87.41761	WGS84	US	1	1	individuals	10608	Hydropsyche_betteni_HapZ	PX428287
Rice_USDA_Caddisfly_484	MaterialSample	8/3/2025	Animalia	Hydropsyche betteni	species	40.625937	-87.41761	WGS84	US	1	1	individuals	10609	Hydropsyche_betteni_HapAY	PX428288
Rice_USDA_Caddisfly_485	MaterialSample	8/3/2025	Animalia	Hydropsyche betteni	species	40.625937	-87.41761	WGS84	US	1	1	individuals	10610	Hydropsyche_betteni_HapAW	PX428289
Rice_USDA_Caddisfly_486	MaterialSample	8/3/2025	Animalia	Hydropsyche betteni	species	40.625937	-87.41761	WGS84	US	1	1	individuals	10611	Hydropsyche_betteni_HapZ	PX428290
Rice_USDA_Caddisfly_487	MaterialSample	8/3/2025	Animalia	Cheumatopsyche analis	species	40.625937	-87.41761	WGS84	US	1	1	individuals	10612	NA
Rice_USDA_Caddisfly_488	MaterialSample	8/3/2025	Animalia	Hydropsyche betteni	species	40.625937	-87.41761	WGS84	US	1	1	individuals	10613	NA
Rice_USDA_Caddisfly_489	MaterialSample	8/3/2025	Animalia	Hydropsyche betteni	species	40.625937	-87.41761	WGS84	US	1	1	individuals	10614	Hydropsyche_betteni_HapZ	PX428291
Rice_USDA_Caddisfly_490	MaterialSample	8/3/2025	Animalia	Hydropsyche betteni	species	40.625937	-87.41761	WGS84	US	1	1	individuals	10615	Hydropsyche_betteni_HapZ	PX428292
Rice_USDA_Caddisfly_491	MaterialSample	8/3/2025	Animalia	Hydropsyche betteni	species	40.625937	-87.41761	WGS84	US	1	1	individuals	10616	NA
Rice_USDA_Caddisfly_492	MaterialSample	8/3/2025	Animalia	Hydropsyche betteni	species	40.625937	-87.41761	WGS84	US	1	1	individuals	10617	Hydropsyche_betteni_HapZ	PX428293
Rice_USDA_Caddisfly_493	MaterialSample	8/3/2025	Animalia	Hydropsyche betteni	species	40.625937	-87.41761	WGS84	US	1	1	individuals	10618	NA
Rice_USDA_Caddisfly_494	MaterialSample	8/3/2025	Animalia	Cheumatopsyche analis	species	40.625937	-87.41761	WGS84	US	1	1	individuals	10619	Cheumatopsyche_analis_HapBZ	PX428294
Rice_USDA_Caddisfly_495	MaterialSample	8/3/2025	Animalia	Hydropsyche betteni	species	40.625937	-87.41761	WGS84	US	1	1	individuals	10620	Hydropsyche_betteni_HapZ	PX428295
Rice_USDA_Caddisfly_496	MaterialSample	8/3/2025	Animalia	Cheumatopsyche analis	species	40.625937	-87.41761	WGS84	US	1	1	individuals	10621	Cheumatopsyche_analis_HapBF	PX428296
Rice_USDA_Caddisfly_497	MaterialSample	8/3/2025	Animalia	Hydropsyche betteni	species	40.625937	-87.41761	WGS84	US	1	1	individuals	10622	Hydropsyche_betteni_HapZ	PX428297
Rice_USDA_Caddisfly_498	MaterialSample	8/3/2025	Animalia	Hydropsyche betteni	species	40.625937	-87.41761	WGS84	US	1	1	individuals	10623	Hydropsyche_betteni_HapAJ	PX428298
Rice_USDA_Caddisfly_499	MaterialSample	8/3/2025	Animalia	Hydropsyche betteni	species	40.625937	-87.41761	WGS84	US	1	1	individuals	10624	NA
Rice_USDA_Caddisfly_500	MaterialSample	8/3/2025	Animalia	Hydropsyche betteni	species	40.625937	-87.41761	WGS84	US	1	1	individuals	10625	Hydropsyche_betteni_HapZ	PX428299
Rice_USDA_Caddisfly_501	MaterialSample	8/3/2025	Animalia	Hydropsyche betteni	species	40.625937	-87.41761	WGS84	US	1	1	individuals	10626	Hydropsyche_betteni_HapAG	PX428300
Rice_USDA_Caddisfly_502	MaterialSample	8/3/2025	Animalia	Hydropsyche betteni	species	40.625937	-87.41761	WGS84	US	1	1	individuals	10627	Hydropsyche_betteni_HapZ	PX428301
Rice_USDA_Caddisfly_503	MaterialSample	8/3/2025	Animalia	Hydropsyche betteni	species	40.625937	-87.41761	WGS84	US	1	1	individuals	10628	Hydropsyche_betteni_HapZ	PX428302
Rice_USDA_Caddisfly_504	MaterialSample	8/3/2025	Animalia	Hydropsyche betteni	species	40.625937	-87.41761	WGS84	US	1	1	individuals	10629	Hydropsyche_betteni_HapAG	PX428303
Rice_USDA_Caddisfly_505	MaterialSample	8/3/2025	Animalia	Hydropsyche betteni	species	40.625937	-87.41761	WGS84	US	1	1	individuals	10630	Hydropsyche_betteni_HapZ	PX428304
Rice_USDA_Caddisfly_506	MaterialSample	8/3/2025	Animalia	Hydropsyche betteni	species	40.625937	-87.41761	WGS84	US	1	1	individuals	10631	Hydropsyche_betteni_HapZ	PX428305
Rice_USDA_Caddisfly_507	MaterialSample	8/3/2025	Animalia	Hydropsyche betteni	species	40.625937	-87.41761	WGS84	US	1	1	individuals	10632	Hydropsyche_betteni_HapZ	PX428306
Rice_USDA_Caddisfly_508	MaterialSample	8/3/2025	Animalia	Hydropsyche betteni	species	40.625937	-87.41761	WGS84	US	1	1	individuals	10633	Hydropsyche_betteni_HapZ	PX428307
Rice_USDA_Caddisfly_509	MaterialSample	8/3/2025	Animalia	Hydropsyche betteni	species	40.625937	-87.41761	WGS84	US	1	1	individuals	10634	Hydropsyche_betteni_HapZ	PX428308
Rice_USDA_Caddisfly_510	MaterialSample	8/3/2025	Animalia	Cheumatopsyche analis	species	40.625937	-87.41761	WGS84	US	1	1	individuals	10635	Cheumatopsyche_analis_HapBY	PX428309
Rice_USDA_Caddisfly_511	MaterialSample	8/3/2025	Animalia	Hydropsyche betteni	species	40.625937	-87.41761	WGS84	US	1	1	individuals	10636	Hydropsyche_betteni_HapZ	PX428310
Rice_USDA_Caddisfly_512	MaterialSample	8/3/2025	Animalia	Hydropsyche betteni	species	40.625937	-87.41761	WGS84	US	1	1	individuals	10637	Hydropsyche_betteni_HapZ	PX428311
Rice_USDA_Caddisfly_513	MaterialSample	8/3/2025	Animalia	Hydropsyche betteni	species	40.625937	-87.41761	WGS84	US	1	1	individuals	10638	Hydropsyche_betteni_HapZ	PX428312
Rice_USDA_Caddisfly_514	MaterialSample	8/3/2025	Animalia	Hydropsyche betteni	species	40.625937	-87.41761	WGS84	US	1	1	individuals	10639	Hydropsyche_betteni_HapZ	PX428313
Rice_USDA_Caddisfly_515	MaterialSample	8/3/2025	Animalia	Hydropsyche betteni	species	40.625937	-87.41761	WGS84	US	1	1	individuals	10640	Hydropsyche_betteni_HapZ	PX428314
Rice_USDA_Caddisfly_516	MaterialSample	8/3/2025	Animalia	Hydropsyche betteni	species	40.625937	-87.41761	WGS84	US	1	1	individuals	10641	Hydropsyche_betteni_HapZ	PX428315
Rice_USDA_Caddisfly_517	MaterialSample	8/3/2025	Animalia	Hydropsyche betteni	species	40.625937	-87.41761	WGS84	US	1	1	individuals	10642	Hydropsyche_betteni_HapZ	PX428316
Rice_USDA_Caddisfly_518	MaterialSample	8/3/2025	Animalia	Cheumatopsyche analis	species	40.625937	-87.41761	WGS84	US	1	1	individuals	10643	Cheumatopsyche_analis_HapAX	PX428317
Rice_USDA_Caddisfly_519	MaterialSample	8/3/2025	Animalia	Cheumatopsyche analis	species	40.625937	-87.41761	WGS84	US	1	1	individuals	10644	Cheumatopsyche_analis_HapCA	PX428318
Rice_USDA_Caddisfly_520	MaterialSample	8/3/2025	Animalia	Cheumatopsyche analis	species	40.625937	-87.41761	WGS84	US	1	1	individuals	10645	Cheumatopsyche_analis_HapCB	PX428319
Rice_USDA_Caddisfly_521	MaterialSample	8/3/2025	Animalia	Cheumatopsyche analis	species	40.625937	-87.41761	WGS84	US	1	1	individuals	10646	Cheumatopsyche_analis_HapCC	PX428320
Rice_USDA_Caddisfly_522	MaterialSample	8/3/2025	Animalia	Hydropsyche betteni	species	40.625937	-87.41761	WGS84	US	1	1	individuals	10647	Hydropsyche_betteni_HapZ	PX428321
Rice_USDA_Caddisfly_523	MaterialSample	8/3/2025	Animalia	Hydropsyche betteni	species	40.625937	-87.41761	WGS84	US	1	1	individuals	10648	Hydropsyche_betteni_HapAG	PX428322
Rice_USDA_Caddisfly_524	MaterialSample	8/3/2025	Animalia	Hydropsyche betteni	species	40.625937	-87.41761	WGS84	US	1	1	individuals	10649	Hydropsyche_betteni_HapZ	PX428323
Rice_USDA_Caddisfly_525	MaterialSample	8/3/2025	Animalia	Hydropsyche betteni	species	40.625937	-87.41761	WGS84	US	1	1	individuals	10650	Hydropsyche_betteni_HapZ	PX428324
Rice_USDA_Caddisfly_526	MaterialSample	8/3/2025	Animalia	Hydropsyche betteni	species	40.625937	-87.41761	WGS84	US	1	1	individuals	10651	Hydropsyche_betteni_HapZ	PX428325
Rice_USDA_Caddisfly_527	MaterialSample	8/3/2025	Animalia	Hydropsyche betteni	species	40.625937	-87.41761	WGS84	US	1	1	individuals	10652	NA
Rice_USDA_Caddisfly_528	MaterialSample	8/3/2025	Animalia	Hydropsyche betteni	species	40.625937	-87.41761	WGS84	US	1	1	individuals	10653	Hydropsyche_betteni_HapAF	PX428326
Rice_USDA_Caddisfly_529	MaterialSample	8/3/2025	Animalia	Hydropsyche betteni	species	40.625937	-87.41761	WGS84	US	1	1	individuals	10654	Hydropsyche_betteni_HapZ	PX428327
Rice_USDA_Caddisfly_530	MaterialSample	8/3/2025	Animalia	Cheumatopsyche analis	species	40.625937	-87.41761	WGS84	US	1	1	individuals	10655	Cheumatopsyche_analis_HapCD	PX428328
Rice_USDA_Caddisfly_531	MaterialSample	8/3/2025	Animalia	Hydropsyche betteni	species	40.625937	-87.41761	WGS84	US	1	1	individuals	10656	Hydropsyche_betteni_HapZ	PX428329
Rice_USDA_Caddisfly_532	MaterialSample	8/3/2025	Animalia	Hydropsyche betteni	species	40.625937	-87.41761	WGS84	US	1	1	individuals	10657	Hydropsyche_betteni_HapZ	PX428330
Rice_USDA_Caddisfly_533	MaterialSample	8/3/2025	Animalia	Cheumatopsyche analis	species	40.625937	-87.41761	WGS84	US	1	1	individuals	10658	Cheumatopsyche_analis_HapBE	PX428331
Rice_USDA_Caddisfly_534	MaterialSample	8/3/2025	Animalia	Cheumatopsyche analis	species	40.625937	-87.41761	WGS84	US	1	1	individuals	10659	Cheumatopsyche_analis_HapCE	PX428332
Rice_USDA_Caddisfly_535	MaterialSample	8/3/2025	Animalia	Cheumatopsyche analis	species	40.625937	-87.41761	WGS84	US	1	1	individuals	10660	Cheumatopsyche_analis_HapCF	PX428333
Rice_USDA_Caddisfly_536	MaterialSample	8/3/2025	Animalia	Hydropsyche betteni	species	40.625937	-87.41761	WGS84	US	1	1	individuals	10661	Hydropsyche_betteni_HapZ	PX428334
Rice_USDA_Caddisfly_537	MaterialSample	8/3/2025	Animalia	Hydropsyche betteni	species	40.625937	-87.41761	WGS84	US	1	1	individuals	10662	Hydropsyche_betteni_HapZ	PX428335
Rice_USDA_Caddisfly_538	MaterialSample	8/3/2025	Animalia	Hydropsyche betteni	species	40.625937	-87.41761	WGS84	US	1	1	individuals	10663	Hydropsyche_betteni_HapAC	PX428336
Rice_USDA_Caddisfly_539	MaterialSample	8/3/2025	Animalia	Hydropsyche betteni	species	40.625937	-87.41761	WGS84	US	1	1	individuals	10664	Hydropsyche_betteni_HapAI	PX428337
Rice_USDA_Caddisfly_540	MaterialSample	8/3/2025	Animalia	Hydropsyche betteni	species	40.625937	-87.41761	WGS84	US	1	1	individuals	10665	Hydropsyche_betteni_HapAZ	PX428338
Rice_USDA_Caddisfly_541	MaterialSample	8/3/2025	Animalia	Hydropsyche betteni	species	40.625937	-87.41761	WGS84	US	1	1	individuals	10666	Hydropsyche_betteni_HapAI	PX428339
Rice_USDA_Caddisfly_542	MaterialSample	8/3/2025	Animalia	Hydropsyche betteni	species	40.625937	-87.41761	WGS84	US	1	1	individuals	10667	Hydropsyche_betteni_HapZ	PX428340
Rice_USDA_Caddisfly_543	MaterialSample	8/3/2025	Animalia	Cheumatopsyche analis	species	40.625937	-87.41761	WGS84	US	1	1	individuals	10668	Cheumatopsyche_analis_HapCG	PX428341
Rice_USDA_Caddisfly_544	MaterialSample	8/3/2025	Animalia	Hydropsyche betteni	species	40.625937	-87.41761	WGS84	US	1	1	individuals	10669	Hydropsyche_betteni_HapZ	PX428342
Rice_USDA_Caddisfly_545	MaterialSample	8/3/2025	Animalia	Hydropsyche betteni	species	40.625937	-87.41761	WGS84	US	1	1	individuals	10670	Hydropsyche_betteni_HapZ	PX428343
Rice_USDA_Caddisfly_546	MaterialSample	8/3/2025	Animalia	Hydropsyche betteni	species	40.625937	-87.41761	WGS84	US	1	1	individuals	10671	Hydropsyche_betteni_HapZ	PX428344
Rice_USDA_Caddisfly_547	MaterialSample	8/3/2025	Animalia	Cheumatopsyche analis	species	40.625937	-87.41761	WGS84	US	1	1	individuals	10672	Cheumatopsyche_analis_HapCH	PX428345
Rice_USDA_Caddisfly_548	MaterialSample	8/4/2025	Animalia	Cheumatopsyche analis	species	43.249702	-85.041837	WGS84	US	1	1	individuals	10673	Cheumatopsyche_analis_HapCI	PX428346
Rice_USDA_Caddisfly_549	MaterialSample	8/4/2025	Animalia	Cheumatopsyche analis	species	43.249702	-85.041837	WGS84	US	1	1	individuals	10674	Cheumatopsyche_analis_HapH	PX428347
Rice_USDA_Caddisfly_550	MaterialSample	8/4/2025	Animalia	Cheumatopsyche oxa	species	43.249702	-85.041837	WGS84	US	1	1	individuals	10675	Cheumatopsyche_oxa_HapA	PX428348
Rice_USDA_Caddisfly_551	MaterialSample	8/4/2025	Animalia	Cheumatopsyche analis	species	43.249702	-85.041837	WGS84	US	1	1	individuals	10676	Cheumatopsyche_analis_HapU	PX428349
Rice_USDA_Caddisfly_552	MaterialSample	8/4/2025	Animalia	Hydropsyche betteni	species	43.249702	-85.041837	WGS84	US	1	1	individuals	10677	Hydropsyche_betteni_HapBA	PX428350
Rice_USDA_Caddisfly_553	MaterialSample	8/4/2025	Animalia	Cheumatopsyche analis	species	43.249702	-85.041837	WGS84	US	1	1	individuals	10678	Cheumatopsyche_analis_HapH	PX428351
Rice_USDA_Caddisfly_554	MaterialSample	8/4/2025	Animalia	Hydropsyche betteni	species	43.249702	-85.041837	WGS84	US	1	1	individuals	10679	Hydropsyche_betteni_HapA	PX428352
Rice_USDA_Caddisfly_555	MaterialSample	8/4/2025	Animalia	Cheumatopsyche analis	species	43.249702	-85.041837	WGS84	US	1	1	individuals	10680	Cheumatopsyche_analis_HapH	PX428353
Rice_USDA_Caddisfly_556	MaterialSample	8/4/2025	Animalia	Cheumatopsyche analis	species	43.249702	-85.041837	WGS84	US	1	1	individuals	10681	Cheumatopsyche_analis_HapAX	PX428354
Rice_USDA_Caddisfly_557	MaterialSample	8/4/2025	Animalia	Hydropsyche bronta	species	43.249702	-85.041837	WGS84	US	1	1	individuals	10682	Hydropsyche_bronta_HapB	PX428355
Rice_USDA_Caddisfly_558	MaterialSample	8/4/2025	Animalia	Hydropsyche betteni	species	43.249702	-85.041837	WGS84	US	1	1	individuals	10683	Hydropsyche_betteni_HapA	PX428356
Rice_USDA_Caddisfly_559	MaterialSample	8/4/2025	Animalia	Hydropsyche betteni	species	43.249702	-85.041837	WGS84	US	1	1	individuals	10684	Hydropsyche_betteni_HapA	PX428357
Rice_USDA_Caddisfly_560	MaterialSample	8/4/2025	Animalia	Hydropsyche betteni	species	43.249702	-85.041837	WGS84	US	1	1	individuals	10685	Hydropsyche_betteni_HapAL	PX428358
Rice_USDA_Caddisfly_561	MaterialSample	8/4/2025	Animalia	Cheumatopsyche oxa	species	43.249702	-85.041837	WGS84	US	1	1	individuals	10686	Cheumatopsyche_oxa_HapA	PX428359
Rice_USDA_Caddisfly_562	MaterialSample	8/4/2025	Animalia	Hydropsyche betteni	species	43.249702	-85.041837	WGS84	US	1	1	individuals	10687	Hydropsyche_betteni_HapA	PX428360
Rice_USDA_Caddisfly_563	MaterialSample	8/4/2025	Animalia	Hydropsyche betteni	species	43.249702	-85.041837	WGS84	US	1	1	individuals	10688	Hydropsyche_betteni_HapAL	PX428361
Rice_USDA_Caddisfly_564	MaterialSample	8/4/2025	Animalia	Cheumatopsyche analis	species	43.249702	-85.041837	WGS84	US	1	1	individuals	10689	Cheumatopsyche_analis_HapCJ	PX428362
Rice_USDA_Caddisfly_565	MaterialSample	8/4/2025	Animalia	Hydropsyche betteni	species	43.249702	-85.041837	WGS84	US	1	1	individuals	10690	Hydropsyche_betteni_HapA	PX428363
Rice_USDA_Caddisfly_566	MaterialSample	8/4/2025	Animalia	Hydropsyche betteni	species	43.249702	-85.041837	WGS84	US	1	1	individuals	10691	Hydropsyche_betteni_HapAL	PX428364
Rice_USDA_Caddisfly_567	MaterialSample	8/4/2025	Animalia	Hydropsyche betteni	species	43.249702	-85.041837	WGS84	US	1	1	individuals	10692	Hydropsyche_betteni_HapBB	PX428365
Rice_USDA_Caddisfly_568	MaterialSample	8/4/2025	Animalia	Cheumatopsyche analis	species	43.249702	-85.041837	WGS84	US	1	1	individuals	10693	Cheumatopsyche_analis_HapBE	PX428366
Rice_USDA_Caddisfly_569	MaterialSample	8/4/2025	Animalia	Hydropsyche betteni	species	43.249702	-85.041837	WGS84	US	1	1	individuals	10694	Hydropsyche_betteni_HapK	PX428367
Rice_USDA_Caddisfly_570	MaterialSample	8/4/2025	Animalia	Cheumatopsyche oxa	species	43.249702	-85.041837	WGS84	US	1	1	individuals	10695	Cheumatopsyche_oxa_HapA	PX428368
Rice_USDA_Caddisfly_571	MaterialSample	8/4/2025	Animalia	Cheumatopsyche analis	species	43.249702	-85.041837	WGS84	US	1	1	individuals	10696	Cheumatopsyche_analis_HapH	PX428369
Rice_USDA_Caddisfly_572	MaterialSample	8/4/2025	Animalia	Cheumatopsyche analis	species	43.249702	-85.041837	WGS84	US	1	1	individuals	10697	Cheumatopsyche_analis_HapCK	PX428370
Rice_USDA_Caddisfly_573	MaterialSample	8/4/2025	Animalia	Hydropsyche betteni	species	43.249702	-85.041837	WGS84	US	1	1	individuals	10698	Hydropsyche_betteni_HapA	PX428371
Rice_USDA_Caddisfly_574	MaterialSample	8/4/2025	Animalia	Cheumatopsyche oxa	species	43.249702	-85.041837	WGS84	US	1	1	individuals	10699	Cheumatopsyche_oxa_HapA	PX428372
Rice_USDA_Caddisfly_575	MaterialSample	8/4/2025	Animalia	Hydropsyche betteni	species	43.249702	-85.041837	WGS84	US	1	1	individuals	10700	Hydropsyche_betteni_HapA	PX428373
Rice_USDA_Caddisfly_576	MaterialSample	8/4/2025	Animalia	Hydropsyche betteni	species	43.249702	-85.041837	WGS84	US	1	1	individuals	10701	Hydropsyche_betteni_HapA	PX428374
Rice_USDA_Caddisfly_577	MaterialSample	8/4/2025	Animalia	Hydropsyche betteni	species	43.249702	-85.041837	WGS84	US	1	1	individuals	10702	Hydropsyche_betteni_HapAL	PX428375
Rice_USDA_Caddisfly_578	MaterialSample	8/4/2025	Animalia	Cheumatopsyche oxa	species	43.249702	-85.041837	WGS84	US	1	1	individuals	10703	Cheumatopsyche_oxa_HapA	PX428376
Rice_USDA_Caddisfly_579	MaterialSample	8/4/2025	Animalia	Hydropsyche betteni	species	43.249702	-85.041837	WGS84	US	1	1	individuals	10704	Hydropsyche_betteni_HapA	PX428377
Rice_USDA_Caddisfly_580	MaterialSample	8/4/2025	Animalia	Cheumatopsyche analis	species	43.249702	-85.041837	WGS84	US	1	1	individuals	10705	Cheumatopsyche_analis_HapCL	PX428378
Rice_USDA_Caddisfly_581	MaterialSample	8/4/2025	Animalia	Hydropsyche betteni	species	43.249702	-85.041837	WGS84	US	1	1	individuals	10706	Hydropsyche_betteni_HapBC	PX428379
Rice_USDA_Caddisfly_582	MaterialSample	8/4/2025	Animalia	Hydropsyche betteni	species	43.249702	-85.041837	WGS84	US	1	1	individuals	10707	Hydropsyche_betteni_HapA	PX428380
Rice_USDA_Caddisfly_583	MaterialSample	8/4/2025	Animalia	Hydropsyche betteni	species	43.249702	-85.041837	WGS84	US	1	1	individuals	10708	Hydropsyche_betteni_HapAL	PX428381
Rice_USDA_Caddisfly_584	MaterialSample	8/4/2025	Animalia	Hydropsyche bronta	species	43.249702	-85.041837	WGS84	US	1	1	individuals	10709	Hydropsyche_bronta_HapE	PX428382
Rice_USDA_Caddisfly_585	MaterialSample	8/4/2025	Animalia	Hydropsyche bronta	species	43.249702	-85.041837	WGS84	US	1	1	individuals	10710	Hydropsyche_bronta_HapF	PX428383
Rice_USDA_Caddisfly_586	MaterialSample	8/4/2025	Animalia	Hydropsyche betteni	species	43.249702	-85.041837	WGS84	US	1	1	individuals	10711	Hydropsyche_betteni_HapA	PX428384
Rice_USDA_Caddisfly_587	MaterialSample	8/4/2025	Animalia	Cheumatopsyche oxa	species	43.249702	-85.041837	WGS84	US	1	1	individuals	10712	Cheumatopsyche_oxa_HapE	PX428385
Rice_USDA_Caddisfly_588	MaterialSample	8/4/2025	Animalia	Cheumatopsyche oxa	species	43.249702	-85.041837	WGS84	US	1	1	individuals	10713	Cheumatopsyche_oxa_HapA	PX428386
Rice_USDA_Caddisfly_589	MaterialSample	8/4/2025	Animalia	Cheumatopsyche analis	species	43.249702	-85.041837	WGS84	US	1	1	individuals	10714	Cheumatopsyche_analis_HapCM	PX428387
Rice_USDA_Caddisfly_590	MaterialSample	8/4/2025	Animalia	Hydropsyche sparna	species	43.249702	-85.041837	WGS84	US	1	1	individuals	10715	Hydropsyche_sparna_HapB	PX428388
Rice_USDA_Caddisfly_591	MaterialSample	8/4/2025	Animalia	Cheumatopsyche oxa	species	43.249702	-85.041837	WGS84	US	1	1	individuals	10716	Cheumatopsyche_oxa_HapE	PX428389
Rice_USDA_Caddisfly_592	MaterialSample	8/4/2025	Animalia	Hydropsyche bronta	species	43.249702	-85.041837	WGS84	US	1	1	individuals	10717	Hydropsyche_bronta_HapG	PX428390
Rice_USDA_Caddisfly_593	MaterialSample	8/4/2025	Animalia	Cheumatopsyche analis	species	43.249702	-85.041837	WGS84	US	1	1	individuals	10718	Cheumatopsyche_analis_HapU	PX428391
Rice_USDA_Caddisfly_594	MaterialSample	8/4/2025	Animalia	Cheumatopsyche analis	species	43.249702	-85.041837	WGS84	US	1	1	individuals	10719	Cheumatopsyche_analis_HapH	PX428392
Rice_USDA_Caddisfly_595	MaterialSample	8/4/2025	Animalia	Hydropsyche betteni	species	43.249702	-85.041837	WGS84	US	1	1	individuals	10720	Hydropsyche_betteni_HapAL	PX428393
Rice_USDA_Caddisfly_596	MaterialSample	8/4/2025	Animalia	Hydropsyche betteni	species	43.249702	-85.041837	WGS84	US	1	1	individuals	10721	Hydropsyche_betteni_HapA	PX428394
Rice_USDA_Caddisfly_597	MaterialSample	8/4/2025	Animalia	Cheumatopsyche oxa	species	43.249702	-85.041837	WGS84	US	1	1	individuals	10722	Cheumatopsyche_oxa_HapH	PX428395
Rice_USDA_Caddisfly_598	MaterialSample	8/4/2025	Animalia	Cheumatopsyche analis	species	43.249702	-85.041837	WGS84	US	1	1	individuals	10723	Cheumatopsyche_analis_HapCN	PX428396
Rice_USDA_Caddisfly_599	MaterialSample	8/4/2025	Animalia	Hydropsyche betteni	species	43.249702	-85.041837	WGS84	US	1	1	individuals	10724	Hydropsyche_betteni_HapAL	PX428397
Rice_USDA_Caddisfly_600	MaterialSample	8/4/2025	Animalia	Cheumatopsyche analis	species	43.249702	-85.041837	WGS84	US	1	1	individuals	10725	Cheumatopsyche_analis_HapU	PX428398
Rice_USDA_Caddisfly_601	MaterialSample	8/4/2025	Animalia	Hydropsyche betteni	species	43.249702	-85.041837	WGS84	US	1	1	individuals	10726	Hydropsyche_betteni_HapA	PX428399
Rice_USDA_Caddisfly_602	MaterialSample	8/4/2025	Animalia	Cheumatopsyche analis	species	43.249702	-85.041837	WGS84	US	1	1	individuals	10727	Cheumatopsyche_analis_HapH	PX428400
Rice_USDA_Caddisfly_603	MaterialSample	8/4/2025	Animalia	Cheumatopsyche oxa	species	43.249702	-85.041837	WGS84	US	1	1	individuals	10728	Cheumatopsyche_oxa_HapB	PX428401
Rice_USDA_Caddisfly_604	MaterialSample	8/4/2025	Animalia	Hydropsyche betteni	species	43.249702	-85.041837	WGS84	US	1	1	individuals	10729	Hydropsyche_betteni_HapA	PX428402
Rice_USDA_Caddisfly_605	MaterialSample	8/4/2025	Animalia	Hydropsyche betteni	species	43.249702	-85.041837	WGS84	US	1	1	individuals	10730	Hydropsyche_betteni_HapA	PX428403
Rice_USDA_Caddisfly_606	MaterialSample	8/4/2025	Animalia	Cheumatopsyche analis	species	43.249702	-85.041837	WGS84	US	1	1	individuals	10731	Cheumatopsyche_analis_HapH	PX428404
Rice_USDA_Caddisfly_607	MaterialSample	8/4/2025	Animalia	Cheumatopsyche oxa	species	43.249702	-85.041837	WGS84	US	1	1	individuals	10732	Cheumatopsyche_oxa_HapI	PX428405
Rice_USDA_Caddisfly_608	MaterialSample	8/4/2025	Animalia	Hydropsyche betteni	species	43.249702	-85.041837	WGS84	US	1	1	individuals	10733	Hydropsyche_betteni_HapA	PX428406
Rice_USDA_Caddisfly_609	MaterialSample	8/4/2025	Animalia	Cheumatopsyche oxa	species	43.249702	-85.041837	WGS84	US	1	1	individuals	10734	Cheumatopsyche_oxa_HapE	PX428407
Rice_USDA_Caddisfly_610	MaterialSample	8/4/2025	Animalia	Cheumatopsyche oxa	species	43.249702	-85.041837	WGS84	US	1	1	individuals	10735	Cheumatopsyche_oxa_HapE	PX428408
Rice_USDA_Caddisfly_611	MaterialSample	8/4/2025	Animalia	Hydropsyche bronta	species	43.249702	-85.041837	WGS84	US	1	1	individuals	10736	Hydropsyche_bronta_HapH	PX428409
Rice_USDA_Caddisfly_612	MaterialSample	8/4/2025	Animalia	Hydropsyche betteni	species	43.249702	-85.041837	WGS84	US	1	1	individuals	10737	Hydropsyche_betteni_HapA	PX428410
Rice_USDA_Caddisfly_613	MaterialSample	8/4/2025	Animalia	Cheumatopsyche oxa	species	43.249702	-85.041837	WGS84	US	1	1	individuals	10738	Cheumatopsyche_oxa_HapJ	PX428411
Rice_USDA_Caddisfly_614	MaterialSample	8/4/2025	Animalia	Cheumatopsyche oxa	species	43.249702	-85.041837	WGS84	US	1	1	individuals	10739	Cheumatopsyche_oxa_HapK	PX428412
Rice_USDA_Caddisfly_615	MaterialSample	8/4/2025	Animalia	Cheumatopsyche oxa	species	43.249702	-85.041837	WGS84	US	1	1	individuals	10740	Cheumatopsyche_oxa_HapL
Rice_USDA_Caddisfly_616	MaterialSample	8/4/2025	Animalia	Cheumatopsyche analis	species	43.249702	-85.041837	WGS84	US	1	1	individuals	10741	Cheumatopsyche_analis_HapH	PX428413
Rice_USDA_Caddisfly_617	MaterialSample	8/4/2025	Animalia	Hydropsyche betteni	species	43.249702	-85.041837	WGS84	US	1	1	individuals	10742	Hydropsyche_betteni_HapA	PX428414
Rice_USDA_Caddisfly_618	MaterialSample	8/4/2025	Animalia	Hydropsyche betteni	species	43.249702	-85.041837	WGS84	US	1	1	individuals	10743	Hydropsyche_betteni_HapA	PX428415
Rice_USDA_Caddisfly_619	MaterialSample	8/4/2025	Animalia	Cheumatopsyche oxa	species	43.249702	-85.041837	WGS84	US	1	1	individuals	10744	Cheumatopsyche_oxa_HapE	PX428416
Rice_USDA_Caddisfly_620	MaterialSample	8/4/2025	Animalia	Cheumatopsyche analis	species	43.249702	-85.041837	WGS84	US	1	1	individuals	10745	Cheumatopsyche_analis_HapH	PX428417
Rice_USDA_Caddisfly_621	MaterialSample	8/4/2025	Animalia	Cheumatopsyche oxa	species	43.249702	-85.041837	WGS84	US	1	1	individuals	10746	Cheumatopsyche_oxa_HapE	PX428418
Rice_USDA_Caddisfly_622	MaterialSample	8/4/2025	Animalia	Hydropsyche sparna	species	43.249702	-85.041837	WGS84	US	1	1	individuals	10747	Hydropsyche_sparna_HapB	PX428419
Rice_USDA_Caddisfly_623	MaterialSample	8/4/2025	Animalia	Hydropsyche sparna	species	43.249702	-85.041837	WGS84	US	1	1	individuals	10748	Hydropsyche_sparna_HapB	PX428420
Rice_USDA_Caddisfly_624	MaterialSample	8/4/2025	Animalia	Hydropsyche betteni	species	43.249702	-85.041837	WGS84	US	1	1	individuals	10749	Hydropsyche_betteni_HapA	PX428421
Rice_USDA_Caddisfly_625	MaterialSample	8/4/2025	Animalia	Hydropsyche betteni	species	43.249702	-85.041837	WGS84	US	1	1	individuals	10750	Hydropsyche_betteni_HapAL	PX428422
Rice_USDA_Caddisfly_626	MaterialSample	8/4/2025	Animalia	Cheumatopsyche analis	species	43.249702	-85.041837	WGS84	US	1	1	individuals	10751	Cheumatopsyche_analis_HapCO	PX428423
Rice_USDA_Caddisfly_627	MaterialSample	8/4/2025	Animalia	Cheumatopsyche oxa	species	43.249702	-85.041837	WGS84	US	1	1	individuals	10752	Cheumatopsyche_oxa_HapE	PX428424
Rice_USDA_Caddisfly_628	MaterialSample	8/4/2025	Animalia	Cheumatopsyche oxa	species	43.249702	-85.041837	WGS84	US	1	1	individuals	10753	Cheumatopsyche_oxa_HapA	PX428425
Rice_USDA_Caddisfly_629	MaterialSample	8/4/2025	Animalia	Hydropsyche betteni	species	43.249702	-85.041837	WGS84	US	1	1	individuals	10754	Hydropsyche_betteni_HapAL	PX428426
Rice_USDA_Caddisfly_630	MaterialSample	8/4/2025	Animalia	Cheumatopsyche oxa	species	43.249702	-85.041837	WGS84	US	1	1	individuals	10755	Cheumatopsyche_oxa_HapE	PX428427
Rice_USDA_Caddisfly_631	MaterialSample	8/4/2025	Animalia	Hydropsyche betteni	species	43.249702	-85.041837	WGS84	US	1	1	individuals	10756	Hydropsyche_betteni_HapA	PX428428
Rice_USDA_Caddisfly_632	MaterialSample	8/4/2025	Animalia	Cheumatopsyche oxa	species	43.249702	-85.041837	WGS84	US	1	1	individuals	10757	Cheumatopsyche_oxa_HapE	PX428429
Rice_USDA_Caddisfly_633	MaterialSample	8/4/2025	Animalia	Hydropsyche bronta	species	43.249702	-85.041837	WGS84	US	1	1	individuals	10758	Hydropsyche_bronta_HapB	PX428430
Rice_USDA_Caddisfly_634	MaterialSample	8/4/2025	Animalia	Hydropsyche betteni	species	43.249702	-85.041837	WGS84	US	1	1	individuals	10759	Hydropsyche_betteni_HapAL	PX428431
Rice_USDA_Caddisfly_635	MaterialSample	8/4/2025	Animalia	Cheumatopsyche analis	species	43.249702	-85.041837	WGS84	US	1	1	individuals	10760	Cheumatopsyche_analis_HapCP	PX428432
Rice_USDA_Caddisfly_636	MaterialSample	8/1/2025	Animalia	Hydropsyche morosa	species	42.3354	-90.2071	WGS84	US	1	1	individuals	10762	NA
Rice_USDA_Caddisfly_637	MaterialSample	8/1/2025	Animalia	Cheumatopsyche campyla	species	42.3354	-90.2071	WGS84	US	1	1	individuals	10764	NA
Rice_USDA_Caddisfly_638	MaterialSample	8/1/2025	Animalia	Hydropsyche morosa	species	42.3354	-90.2071	WGS84	US	1	1	individuals	10773	NA
Rice_USDA_Caddisfly_639	MaterialSample	8/1/2025	Animalia	Hydropsyche morosa	species	42.3354	-90.2071	WGS84	US	1	1	individuals	10795	NA
Rice_USDA_Caddisfly_640	MaterialSample	8/1/2025	Animalia	Hydropsyche morosa	species	42.3354	-90.2071	WGS84	US	1	1	individuals	10798	NA
Rice_USDA_Caddisfly_641	MaterialSample	8/1/2025	Animalia	Hydropsyche morosa	species	42.3354	-90.2071	WGS84	US	1	1	individuals	10800	NA
Rice_USDA_Caddisfly_642	MaterialSample	8/1/2025	Animalia	Hydropsyche morosa	species	42.3354	-90.2071	WGS84	US	1	1	individuals	10805	NA
Rice_USDA_Caddisfly_643	MaterialSample	8/1/2025	Animalia	Hydropsyche morosa	species	42.3354	-90.2071	WGS84	US	1	1	individuals	10806	NA
Rice_USDA_Caddisfly_644	MaterialSample	8/1/2025	Animalia	Hydropsyche morosa	species	42.3354	-90.2071	WGS84	US	1	1	individuals	10807	NA
Rice_USDA_Caddisfly_645	MaterialSample	8/1/2025	Animalia	Hydropsyche morosa	species	42.3354	-90.2071	WGS84	US	1	1	individuals	10808	NA
Rice_USDA_Caddisfly_646	MaterialSample	8/1/2025	Animalia	Cheumatopsyche analis	species	42.3354	-90.2071	WGS84	US	1	1	individuals	10811	Cheumatopsyche_analis_HapBU	PX428433
Rice_USDA_Caddisfly_647	MaterialSample	8/1/2025	Animalia	Hydropsyche bronta	species	42.3354	-90.2071	WGS84	US	1	1	individuals	10818	Hydropsyche_bronta_HapI	PX428434
Rice_USDA_Caddisfly_648	MaterialSample	8/1/2025	Animalia	Hydropsyche morosa	species	42.3354	-90.2071	WGS84	US	1	1	individuals	10819	NA
Rice_USDA_Caddisfly_649	MaterialSample	8/1/2025	Animalia	Cheumatopsyche analis	species	42.3354	-90.2071	WGS84	US	1	1	individuals	10822	Cheumatopsyche_analis_HapCQ	PX428435
Rice_USDA_Caddisfly_650	MaterialSample	8/1/2025	Animalia	Hydropsyche morosa	species	42.3354	-90.2071	WGS84	US	1	1	individuals	10823	NA
Rice_USDA_Caddisfly_651	MaterialSample	8/1/2025	Animalia	Hydropsyche morosa	species	42.3354	-90.2071	WGS84	US	1	1	individuals	10841	NA
Rice_USDA_Caddisfly_652	MaterialSample	8/1/2025	Animalia	Hydropsyche morosa	species	42.3354	-90.2071	WGS84	US	1	1	individuals	10843	NA
Rice_USDA_Caddisfly_653	MaterialSample	8/1/2025	Animalia	Hydropsyche morosa	species	42.3354	-90.2071	WGS84	US	1	1	individuals	10849	NA
Rice_USDA_Caddisfly_654	MaterialSample	8/1/2025	Animalia	Cheumatopsyche campyla	species	42.3354	-90.2071	WGS84	US	1	1	individuals	10850	Cheumatopsyche_campyla_HapG	PX428436
Rice_USDA_Caddisfly_655	MaterialSample	8/1/2025	Animalia	Hydropsyche morosa	species	42.3354	-90.2071	WGS84	US	1	1	individuals	10854	NA
Rice_USDA_Caddisfly_656	MaterialSample	8/1/2025	Animalia	Hydropsyche morosa	species	42.3354	-90.2071	WGS84	US	1	1	individuals	10857	NA
Rice_USDA_Caddisfly_657	MaterialSample	7/31/2025	Animalia	Hydropsyche betteni	species	41.702691	-86.178824	WGS84	US	1	1	individuals	10865	Hydropsyche_betteni_HapA	PX428437
Rice_USDA_Caddisfly_658	MaterialSample	7/31/2025	Animalia	Hydropsyche sparna	species	41.702691	-86.178824	WGS84	US	1	1	individuals	10866	Hydropsyche_sparna_HapF	PX428438
Rice_USDA_Caddisfly_659	MaterialSample	7/31/2025	Animalia	Hydropsyche betteni	species	41.702691	-86.178824	WGS84	US	1	1	individuals	10867	Hydropsyche_betteni_HapA	PX428439
Rice_USDA_Caddisfly_660	MaterialSample	7/31/2025	Animalia	Cheumatopsyche oxa	species	41.702691	-86.178824	WGS84	US	1	1	individuals	10868	Cheumatopsyche_oxa_HapA	PX428440
Rice_USDA_Caddisfly_661	MaterialSample	7/31/2025	Animalia	Hydropsyche bronta	species	41.702691	-86.178824	WGS84	US	1	1	individuals	10869	Hydropsyche_bronta_HapJ	PX428441
Rice_USDA_Caddisfly_662	MaterialSample	7/31/2025	Animalia	Cheumatopsyche oxa	species	41.702691	-86.178824	WGS84	US	1	1	individuals	10870	Cheumatopsyche_oxa_HapA	PX428442
Rice_USDA_Caddisfly_663	MaterialSample	7/31/2025	Animalia	Cheumatopsyche oxa	species	41.702691	-86.178824	WGS84	US	1	1	individuals	10871	Cheumatopsyche_oxa_HapA	PX428443
Rice_USDA_Caddisfly_664	MaterialSample	7/31/2025	Animalia	Cheumatopsyche oxa	species	41.702691	-86.178824	WGS84	US	1	1	individuals	10872	Cheumatopsyche_oxa_HapA	PX428444
Rice_USDA_Caddisfly_665	MaterialSample	7/31/2025	Animalia	Cheumatopsyche oxa	species	41.702691	-86.178824	WGS84	US	1	1	individuals	10873	Cheumatopsyche_oxa_HapA	PX428445
Rice_USDA_Caddisfly_666	MaterialSample	7/31/2025	Animalia	Cheumatopsyche oxa	species	41.702691	-86.178824	WGS84	US	1	1	individuals	10874	Cheumatopsyche_oxa_HapA	PX428446
Rice_USDA_Caddisfly_667	MaterialSample	7/31/2025	Animalia	Cheumatopsyche analis	species	41.702691	-86.178824	WGS84	US	1	1	individuals	10875	Cheumatopsyche_analis_HapH	PX428447
Rice_USDA_Caddisfly_668	MaterialSample	7/31/2025	Animalia	Cheumatopsyche oxa	species	41.702691	-86.178824	WGS84	US	1	1	individuals	10876	Cheumatopsyche_oxa_HapA	PX428448
Rice_USDA_Caddisfly_669	MaterialSample	7/31/2025	Animalia	Cheumatopsyche oxa	species	41.702691	-86.178824	WGS84	US	1	1	individuals	10877	Cheumatopsyche_oxa_HapA	PX428449
Rice_USDA_Caddisfly_670	MaterialSample	7/31/2025	Animalia	Cheumatopsyche oxa	species	41.702691	-86.178824	WGS84	US	1	1	individuals	10878	Cheumatopsyche_oxa_HapA	PX428450
Rice_USDA_Caddisfly_671	MaterialSample	7/31/2025	Animalia	Cheumatopsyche oxa	species	41.702691	-86.178824	WGS84	US	1	1	individuals	10879	Cheumatopsyche_oxa_HapA	PX428451
Rice_USDA_Caddisfly_672	MaterialSample	7/31/2025	Animalia	Hydropsyche sparna	species	41.702691	-86.178824	WGS84	US	1	1	individuals	10880	Hydropsyche_sparna_HapG	PX428452
Rice_USDA_Caddisfly_673	MaterialSample	7/31/2025	Animalia	Cheumatopsyche oxa	species	41.702691	-86.178824	WGS84	US	1	1	individuals	10881	Cheumatopsyche_oxa_HapA	PX428453
Rice_USDA_Caddisfly_674	MaterialSample	7/31/2025	Animalia	Cheumatopsyche oxa	species	41.702691	-86.178824	WGS84	US	1	1	individuals	10882	Cheumatopsyche_oxa_HapA	PX428454
Rice_USDA_Caddisfly_675	MaterialSample	7/31/2025	Animalia	Cheumatopsyche oxa	species	41.702691	-86.178824	WGS84	US	1	1	individuals	10883	Cheumatopsyche_oxa_HapM	PX428455
Rice_USDA_Caddisfly_676	MaterialSample	7/31/2025	Animalia	Hydropsyche betteni	species	41.702691	-86.178824	WGS84	US	1	1	individuals	10884	Hydropsyche_betteni_HapA	PX428456
Rice_USDA_Caddisfly_677	MaterialSample	7/31/2025	Animalia	Cheumatopsyche analis	species	41.702691	-86.178824	WGS84	US	1	1	individuals	10885	Cheumatopsyche_analis_HapH	PX428457
Rice_USDA_Caddisfly_678	MaterialSample	7/31/2025	Animalia	Hydropsyche betteni	species	41.702691	-86.178824	WGS84	US	1	1	individuals	10886	Hydropsyche_betteni_HapA	PX428458
Rice_USDA_Caddisfly_679	MaterialSample	7/31/2025	Animalia	Cheumatopsyche oxa	species	41.702691	-86.178824	WGS84	US	1	1	individuals	10887	Cheumatopsyche_oxa_HapA	PX428459
Rice_USDA_Caddisfly_680	MaterialSample	7/31/2025	Animalia	Cheumatopsyche oxa	species	41.702691	-86.178824	WGS84	US	1	1	individuals	10888	Cheumatopsyche_oxa_HapA	PX428460
Rice_USDA_Caddisfly_681	MaterialSample	7/31/2025	Animalia	Cheumatopsyche oxa	species	41.702691	-86.178824	WGS84	US	1	1	individuals	10889	Cheumatopsyche_oxa_HapA	PX428461
Rice_USDA_Caddisfly_682	MaterialSample	7/31/2025	Animalia	Cheumatopsyche oxa	species	41.702691	-86.178824	WGS84	US	1	1	individuals	10890	Cheumatopsyche_oxa_HapA	PX428462
Rice_USDA_Caddisfly_683	MaterialSample	7/31/2025	Animalia	Cheumatopsyche oxa	species	41.702691	-86.178824	WGS84	US	1	1	individuals	10891	Cheumatopsyche_oxa_HapA	PX428463
Rice_USDA_Caddisfly_684	MaterialSample	7/31/2025	Animalia	Cheumatopsyche oxa	species	41.702691	-86.178824	WGS84	US	1	1	individuals	10892	Cheumatopsyche_oxa_HapA	PX428464
Rice_USDA_Caddisfly_685	MaterialSample	7/31/2025	Animalia	Cheumatopsyche oxa	species	41.702691	-86.178824	WGS84	US	1	1	individuals	10893	Cheumatopsyche_oxa_HapN	PX428465
Rice_USDA_Caddisfly_686	MaterialSample	7/31/2025	Animalia	Cheumatopsyche oxa	species	41.702691	-86.178824	WGS84	US	1	1	individuals	10894	Cheumatopsyche_oxa_HapA	PX428466
Rice_USDA_Caddisfly_687	MaterialSample	7/31/2025	Animalia	Cheumatopsyche oxa	species	41.702691	-86.178824	WGS84	US	1	1	individuals	10895	Cheumatopsyche_oxa_HapA	PX428467
Rice_USDA_Caddisfly_688	MaterialSample	7/31/2025	Animalia	Cheumatopsyche analis	species	41.702691	-86.178824	WGS84	US	1	1	individuals	10896	Cheumatopsyche_analis_HapH	PX428468
Rice_USDA_Caddisfly_689	MaterialSample	7/31/2025	Animalia	Cheumatopsyche oxa	species	41.702691	-86.178824	WGS84	US	1	1	individuals	10897	Cheumatopsyche_oxa_HapA	PX428469
Rice_USDA_Caddisfly_690	MaterialSample	7/31/2025	Animalia	Cheumatopsyche oxa	species	41.702691	-86.178824	WGS84	US	1	1	individuals	10898	Cheumatopsyche_oxa_HapO	PX428470
Rice_USDA_Caddisfly_691	MaterialSample	7/31/2025	Animalia	Cheumatopsyche oxa	species	41.702691	-86.178824	WGS84	US	1	1	individuals	10899	Cheumatopsyche_oxa_HapA	PX428471
Rice_USDA_Caddisfly_692	MaterialSample	7/31/2025	Animalia	Cheumatopsyche analis	species	41.702691	-86.178824	WGS84	US	1	1	individuals	10900	Cheumatopsyche_analis_HapCR	PX428472
Rice_USDA_Caddisfly_693	MaterialSample	7/31/2025	Animalia	Cheumatopsyche oxa	species	41.702691	-86.178824	WGS84	US	1	1	individuals	10901	NA
Rice_USDA_Caddisfly_694	MaterialSample	7/31/2025	Animalia	Cheumatopsyche oxa	species	41.702691	-86.178824	WGS84	US	1	1	individuals	10902	Cheumatopsyche_oxa_HapP	PX428473
Rice_USDA_Caddisfly_695	MaterialSample	7/31/2025	Animalia	Cheumatopsyche oxa	species	41.702691	-86.178824	WGS84	US	1	1	individuals	10903	NA
Rice_USDA_Caddisfly_696	MaterialSample	7/31/2025	Animalia	Cheumatopsyche oxa	species	41.702691	-86.178824	WGS84	US	1	1	individuals	10904	Cheumatopsyche_oxa_HapQ	PX428474
Rice_USDA_Caddisfly_697	MaterialSample	7/31/2025	Animalia	Cheumatopsyche analis	species	41.702691	-86.178824	WGS84	US	1	1	individuals	10905	Cheumatopsyche_analis_HapCS	PX428475
Rice_USDA_Caddisfly_698	MaterialSample	7/31/2025	Animalia	Cheumatopsyche oxa	species	41.702691	-86.178824	WGS84	US	1	1	individuals	10906	Cheumatopsyche_oxa_HapR	PX428476
Rice_USDA_Caddisfly_699	MaterialSample	7/31/2025	Animalia	Cheumatopsyche analis	species	41.702691	-86.178824	WGS84	US	1	1	individuals	10907	Cheumatopsyche_analis_HapCT	PX428477
Rice_USDA_Caddisfly_700	MaterialSample	7/31/2025	Animalia	Cheumatopsyche analis	species	41.702691	-86.178824	WGS84	US	1	1	individuals	10908	Cheumatopsyche_analis_HapCU	PX428478
Rice_USDA_Caddisfly_701	MaterialSample	7/31/2025	Animalia	Cheumatopsyche analis	species	41.702691	-86.178824	WGS84	US	1	1	individuals	10909	Cheumatopsyche_analis_HapCV	PX428479
Rice_USDA_Caddisfly_702	MaterialSample	7/31/2025	Animalia	Cheumatopsyche oxa	species	41.702691	-86.178824	WGS84	US	1	1	individuals	10910	Cheumatopsyche_oxa_HapA	PX428480
Rice_USDA_Caddisfly_703	MaterialSample	7/31/2025	Animalia	Cheumatopsyche oxa	species	41.702691	-86.178824	WGS84	US	1	1	individuals	10911	Cheumatopsyche_oxa_HapS	PX428481
Rice_USDA_Caddisfly_704	MaterialSample	7/31/2025	Animalia	Cheumatopsyche oxa	species	41.702691	-86.178824	WGS84	US	1	1	individuals	10912	Cheumatopsyche_oxa_HapP	PX428482
Rice_USDA_Caddisfly_705	MaterialSample	8/1/2025	Animalia	Hydropsyche betteni	species	42.3818	-90.3734	WGS84	US	1	1	individuals	10913	Hydropsyche_betteni_HapBD	PX428483
Rice_USDA_Caddisfly_706	MaterialSample	8/1/2025	Animalia	Cheumatopsyche analis	species	42.3818	-90.3734	WGS84	US	1	1	individuals	10914	Cheumatopsyche_analis_HapAT	PX428484
Rice_USDA_Caddisfly_707	MaterialSample	8/1/2025	Animalia	Cheumatopsyche analis	species	42.3818	-90.3734	WGS84	US	1	1	individuals	10915	Cheumatopsyche_analis_HapCW	PX428485
Rice_USDA_Caddisfly_708	MaterialSample	8/1/2025	Animalia	Hydropsyche betteni	species	42.3818	-90.3734	WGS84	US	1	1	individuals	10916	Hydropsyche_betteni_HapAC	PX428486
Rice_USDA_Caddisfly_709	MaterialSample	8/1/2025	Animalia	Cheumatopsyche analis	species	42.3818	-90.3734	WGS84	US	1	1	individuals	10917	Cheumatopsyche_analis_HapCX	PX428487
Rice_USDA_Caddisfly_710	MaterialSample	8/1/2025	Animalia	Hydropsyche betteni	species	42.3818	-90.3734	WGS84	US	1	1	individuals	10918	Hydropsyche_betteni_HapAC	PX428488
Rice_USDA_Caddisfly_711	MaterialSample	8/1/2025	Animalia	Cheumatopsyche analis	species	42.3818	-90.3734	WGS84	US	1	1	individuals	10919	Cheumatopsyche_analis_HapCY
Rice_USDA_Caddisfly_712	MaterialSample	8/1/2025	Animalia	Cheumatopsyche analis	species	42.3818	-90.3734	WGS84	US	1	1	individuals	10920	Cheumatopsyche_analis_HapCZ	PX428489
Rice_USDA_Caddisfly_713	MaterialSample	8/1/2025	Animalia	Hydropsyche betteni	species	42.3818	-90.3734	WGS84	US	1	1	individuals	10921	Hydropsyche_betteni_HapBE	PX428490
Rice_USDA_Caddisfly_714	MaterialSample	8/1/2025	Animalia	Hydropsyche betteni	species	42.3818	-90.3734	WGS84	US	1	1	individuals	10922	Hydropsyche_betteni_HapBD	PX428491
Rice_USDA_Caddisfly_715	MaterialSample	8/1/2025	Animalia	Hydropsyche betteni	species	42.3818	-90.3734	WGS84	US	1	1	individuals	10923	Hydropsyche_betteni_HapBF	PX428492
Rice_USDA_Caddisfly_716	MaterialSample	8/1/2025	Animalia	Hydropsyche betteni	species	42.3818	-90.3734	WGS84	US	1	1	individuals	10924	Hydropsyche_betteni_HapBG	PX428493
Rice_USDA_Caddisfly_717	MaterialSample	8/1/2025	Animalia	Cheumatopsyche analis	species	42.3818	-90.3734	WGS84	US	1	1	individuals	10925	Cheumatopsyche_analis_HapDA	PX428494
Rice_USDA_Caddisfly_718	MaterialSample	8/1/2025	Animalia	Hydropsyche betteni	species	42.3818	-90.3734	WGS84	US	1	1	individuals	10926	Hydropsyche_betteni_HapBG	PX428495
Rice_USDA_Caddisfly_719	MaterialSample	8/1/2025	Animalia	Cheumatopsyche analis	species	42.3818	-90.3734	WGS84	US	1	1	individuals	10927	Cheumatopsyche_analis_HapDB	PX428496
Rice_USDA_Caddisfly_720	MaterialSample	8/1/2025	Animalia	Hydropsyche betteni	species	42.3818	-90.3734	WGS84	US	1	1	individuals	10928	Hydropsyche_betteni_HapBD	PX428497
Rice_USDA_Caddisfly_721	MaterialSample	8/1/2025	Animalia	Cheumatopsyche analis	species	42.3818	-90.3734	WGS84	US	1	1	individuals	10929	Cheumatopsyche_analis_HapDC	PX428498
Rice_USDA_Caddisfly_722	MaterialSample	8/1/2025	Animalia	Hydropsyche bronta	species	42.3818	-90.3734	WGS84	US	1	1	individuals	10930	Hydropsyche_bronta_HapK	PX428499
Rice_USDA_Caddisfly_723	MaterialSample	8/1/2025	Animalia	Cheumatopsyche analis	species	42.3818	-90.3734	WGS84	US	1	1	individuals	10931	Cheumatopsyche_analis_HapDD	PX428500
Rice_USDA_Caddisfly_724	MaterialSample	8/1/2025	Animalia	Hydropsyche betteni	species	42.3818	-90.3734	WGS84	US	1	1	individuals	10932	Hydropsyche_betteni_HapBF	PX428501
Rice_USDA_Caddisfly_725	MaterialSample	8/1/2025	Animalia	Hydropsyche betteni	species	42.3818	-90.3734	WGS84	US	1	1	individuals	10933	Hydropsyche_betteni_HapBG	PX428502
Rice_USDA_Caddisfly_726	MaterialSample	8/1/2025	Animalia	Cheumatopsyche analis	species	42.3818	-90.3734	WGS84	US	1	1	individuals	10935	Cheumatopsyche_analis_HapDE	PX428503
Rice_USDA_Caddisfly_727	MaterialSample	8/1/2025	Animalia	Cheumatopsyche analis	species	42.3818	-90.3734	WGS84	US	1	1	individuals	10936	Cheumatopsyche_analis_HapDF	PX428504
Rice_USDA_Caddisfly_728	MaterialSample	8/1/2025	Animalia	Cheumatopsyche analis	species	42.3818	-90.3734	WGS84	US	1	1	individuals	10937	Cheumatopsyche_analis_HapDG	PX428505
Rice_USDA_Caddisfly_729	MaterialSample	8/1/2025	Animalia	Cheumatopsyche analis	species	42.3818	-90.3734	WGS84	US	1	1	individuals	10938	Cheumatopsyche_analis_HapDH	PX428506
Rice_USDA_Caddisfly_730	MaterialSample	8/1/2025	Animalia	Hydropsyche betteni	species	42.3818	-90.3734	WGS84	US	1	1	individuals	10939	Hydropsyche_betteni_HapBH	PX428507
Rice_USDA_Caddisfly_731	MaterialSample	8/1/2025	Animalia	Cheumatopsyche analis	species	42.3818	-90.3734	WGS84	US	1	1	individuals	10940	Cheumatopsyche_analis_HapDI	PX428508
Rice_USDA_Caddisfly_732	MaterialSample	8/1/2025	Animalia	Cheumatopsyche analis	species	42.3818	-90.3734	WGS84	US	1	1	individuals	10941	Cheumatopsyche_analis_HapBY	PX428509
Rice_USDA_Caddisfly_733	MaterialSample	8/1/2025	Animalia	Cheumatopsyche analis	species	42.3818	-90.3734	WGS84	US	1	1	individuals	10942	Cheumatopsyche_analis_HapDJ	PX428510
Rice_USDA_Caddisfly_734	MaterialSample	8/1/2025	Animalia	Cheumatopsyche analis	species	42.3818	-90.3734	WGS84	US	1	1	individuals	10943	Cheumatopsyche_analis_HapDK	PX428511
Rice_USDA_Caddisfly_735	MaterialSample	8/1/2025	Animalia	Cheumatopsyche analis	species	42.3818	-90.3734	WGS84	US	1	1	individuals	10944	Cheumatopsyche_analis_HapDL	PX428512
Rice_USDA_Caddisfly_736	MaterialSample	8/1/2025	Animalia	Hydropsyche betteni	species	42.3818	-90.3734	WGS84	US	1	1	individuals	10945	Hydropsyche_betteni_HapBI	PX428513
Rice_USDA_Caddisfly_737	MaterialSample	8/1/2025	Animalia	Cheumatopsyche analis	species	42.3818	-90.3734	WGS84	US	1	1	individuals	10946	Cheumatopsyche_analis_HapDM	PX428514
Rice_USDA_Caddisfly_738	MaterialSample	8/1/2025	Animalia	Cheumatopsyche analis	species	42.3818	-90.3734	WGS84	US	1	1	individuals	10947	Cheumatopsyche_analis_HapDN	PX428515
Rice_USDA_Caddisfly_739	MaterialSample	8/1/2025	Animalia	Hydropsyche betteni	species	42.3818	-90.3734	WGS84	US	1	1	individuals	10948	Hydropsyche_betteni_HapBG	PX428516
Rice_USDA_Caddisfly_740	MaterialSample	8/1/2025	Animalia	Hydropsyche betteni	species	42.3818	-90.3734	WGS84	US	1	1	individuals	10949	Hydropsyche_betteni_HapAC	PX428517
Rice_USDA_Caddisfly_741	MaterialSample	8/1/2025	Animalia	Hydropsyche betteni	species	42.3818	-90.3734	WGS84	US	1	1	individuals	10950	Hydropsyche_betteni_HapAC	PX428518
Rice_USDA_Caddisfly_742	MaterialSample	8/1/2025	Animalia	Cheumatopsyche analis	species	42.3818	-90.3734	WGS84	US	1	1	individuals	10951	Cheumatopsyche_analis_HapDO	PX428519
Rice_USDA_Caddisfly_743	MaterialSample	8/1/2025	Animalia	Cheumatopsyche analis	species	42.3818	-90.3734	WGS84	US	1	1	individuals	10952	Cheumatopsyche_analis_HapDP	PX428520
Rice_USDA_Caddisfly_744	MaterialSample	8/1/2025	Animalia	Cheumatopsyche analis	species	42.3818	-90.3734	WGS84	US	1	1	individuals	10954	Cheumatopsyche_analis_HapAT	PX428521
Rice_USDA_Caddisfly_745	MaterialSample	8/1/2025	Animalia	Hydropsyche betteni	species	42.3818	-90.3734	WGS84	US	1	1	individuals	10955	Hydropsyche_betteni_HapBF	PX428522
Rice_USDA_Caddisfly_746	MaterialSample	8/1/2025	Animalia	Hydropsyche betteni	species	42.3818	-90.3734	WGS84	US	1	1	individuals	10956	NA
Rice_USDA_Caddisfly_747	MaterialSample	8/1/2025	Animalia	Hydropsyche betteni	species	42.3818	-90.3734	WGS84	US	1	1	individuals	10957	Hydropsyche_betteni_HapBG	PX428523
Rice_USDA_Caddisfly_748	MaterialSample	8/1/2025	Animalia	Hydropsyche betteni	species	42.3818	-90.3734	WGS84	US	1	1	individuals	10958	Hydropsyche_betteni_HapAC	PX428524
Rice_USDA_Caddisfly_749	MaterialSample	8/1/2025	Animalia	Cheumatopsyche analis	species	42.3818	-90.3734	WGS84	US	1	1	individuals	10959	Cheumatopsyche_analis_HapDQ	PX428525
Rice_USDA_Caddisfly_750	MaterialSample	8/1/2025	Animalia	Hydropsyche betteni	species	42.3818	-90.3734	WGS84	US	1	1	individuals	10960	Hydropsyche_betteni_HapBK	PX428526
Rice_USDA_Caddisfly_751	MaterialSample	8/1/2025	Animalia	Cheumatopsyche analis	species	42.3818	-90.3734	WGS84	US	1	1	individuals	10961	Cheumatopsyche_analis_HapDR	PX428527
Rice_USDA_Caddisfly_752	MaterialSample	8/1/2025	Animalia	Cheumatopsyche analis	species	42.3818	-90.3734	WGS84	US	1	1	individuals	10962	Cheumatopsyche_analis_HapI	PX428528
Rice_USDA_Caddisfly_753	MaterialSample	8/1/2025	Animalia	Cheumatopsyche analis	species	42.3818	-90.3734	WGS84	US	1	1	individuals	10963	Cheumatopsyche_analis_HapDS	PX428529
Rice_USDA_Caddisfly_754	MaterialSample	8/1/2025	Animalia	Cheumatopsyche analis	species	42.3818	-90.3734	WGS84	US	1	1	individuals	10964	Cheumatopsyche_analis_HapCG	PX428530
Rice_USDA_Caddisfly_755	MaterialSample	8/1/2025	Animalia	Cheumatopsyche analis	species	42.3818	-90.3734	WGS84	US	1	1	individuals	10965	Cheumatopsyche_analis_HapAR	PX428531
Rice_USDA_Caddisfly_756	MaterialSample	8/1/2025	Animalia	Cheumatopsyche analis	species	42.3818	-90.3734	WGS84	US	1	1	individuals	10966	Cheumatopsyche_analis_HapDT	PX428532
Rice_USDA_Caddisfly_757	MaterialSample	8/1/2025	Animalia	Cheumatopsyche analis	species	42.3818	-90.3734	WGS84	US	1	1	individuals	10967	Cheumatopsyche_analis_HapDU	PX428533
Rice_USDA_Caddisfly_758	MaterialSample	8/1/2025	Animalia	Cheumatopsyche analis	species	42.3818	-90.3734	WGS84	US	1	1	individuals	10968	Cheumatopsyche_analis_HapDV	PX428534
Rice_USDA_Caddisfly_759	MaterialSample	8/1/2025	Animalia	Cheumatopsyche analis	species	42.3818	-90.3734	WGS84	US	1	1	individuals	10969	Cheumatopsyche_analis_HapDW	PX428535
Rice_USDA_Caddisfly_760	MaterialSample	8/1/2025	Animalia	Cheumatopsyche analis	species	42.3818	-90.3734	WGS84	US	1	1	individuals	10970	Cheumatopsyche_analis_HapDX
Rice_USDA_Caddisfly_761	MaterialSample	8/1/2025	Animalia	Cheumatopsyche analis	species	42.3818	-90.3734	WGS84	US	1	1	individuals	10971	Cheumatopsyche_analis_HapDY	PX428536
Rice_USDA_Caddisfly_762	MaterialSample	8/1/2025	Animalia	Cheumatopsyche analis	species	42.3818	-90.3734	WGS84	US	1	1	individuals	10972	Cheumatopsyche_analis_HapI	PX428537
Rice_USDA_Caddisfly_763	MaterialSample	8/1/2025	Animalia	Cheumatopsyche analis	species	42.3818	-90.3734	WGS84	US	1	1	individuals	10973	Cheumatopsyche_analis_HapDZ	PX428538
Rice_USDA_Caddisfly_764	MaterialSample	8/1/2025	Animalia	Cheumatopsyche analis	species	42.3818	-90.3734	WGS84	US	1	1	individuals	10974	Cheumatopsyche_analis_HapBU	PX428539
Rice_USDA_Caddisfly_765	MaterialSample	8/1/2025	Animalia	Cheumatopsyche analis	species	42.3818	-90.3734	WGS84	US	1	1	individuals	10975	Cheumatopsyche_analis_HapDP	PX428540
Rice_USDA_Caddisfly_766	MaterialSample	8/1/2025	Animalia	Hydropsyche bronta	species	42.3818	-90.3734	WGS84	US	1	1	individuals	10976	Hydropsyche_bronta_HapL	PX428541
Rice_USDA_Caddisfly_767	MaterialSample	8/1/2025	Animalia	Cheumatopsyche analis	species	42.3818	-90.3734	WGS84	US	1	1	individuals	10977	Cheumatopsyche_analis_HapAT	PX428542
Rice_USDA_Caddisfly_768	MaterialSample	8/1/2025	Animalia	Hydropsyche bronta	species	42.3818	-90.3734	WGS84	US	1	1	individuals	10978	Hydropsyche_bronta_HapM	PX428543
Rice_USDA_Caddisfly_769	MaterialSample	8/1/2025	Animalia	Hydropsyche bronta	species	42.3818	-90.3734	WGS84	US	1	1	individuals	10979	Hydropsyche_bronta_HapN	PX428544
Rice_USDA_Caddisfly_770	MaterialSample	8/1/2025	Animalia	Cheumatopsyche analis	species	42.3818	-90.3734	WGS84	US	1	1	individuals	10980	Cheumatopsyche_analis_HapCG	PX428545
Rice_USDA_Caddisfly_771	MaterialSample	8/1/2025	Animalia	Cheumatopsyche analis	species	42.3818	-90.3734	WGS84	US	1	1	individuals	10982	Cheumatopsyche_analis_HapEA	PX428546
Rice_USDA_Caddisfly_772	MaterialSample	8/1/2025	Animalia	Hydropsyche betteni	species	42.3818	-90.3734	WGS84	US	1	1	individuals	10983	Hydropsyche_betteni_HapBL	PX428547
Rice_USDA_Caddisfly_773	MaterialSample	8/1/2025	Animalia	Hydropsyche bronta	species	42.3818	-90.3734	WGS84	US	1	1	individuals	10984	Hydropsyche_bronta_HapN	PX428548
Rice_USDA_Caddisfly_774	MaterialSample	8/1/2025	Animalia	Cheumatopsyche analis	species	42.3818	-90.3734	WGS84	US	1	1	individuals	10985	Cheumatopsyche_analis_HapI	PX428549
Rice_USDA_Caddisfly_775	MaterialSample	8/1/2025	Animalia	Cheumatopsyche analis	species	42.3818	-90.3734	WGS84	US	1	1	individuals	10986	Cheumatopsyche_analis_HapAT	PX428550
Rice_USDA_Caddisfly_776	MaterialSample	8/1/2025	Animalia	Cheumatopsyche analis	species	42.3818	-90.3734	WGS84	US	1	1	individuals	10987	Cheumatopsyche_analis_HapEB	PX428551
Rice_USDA_Caddisfly_777	MaterialSample	8/1/2025	Animalia	Hydropsyche bronta	species	42.3818	-90.3734	WGS84	US	1	1	individuals	10988	Hydropsyche_bronta_HapG	PX428552
Rice_USDA_Caddisfly_778	MaterialSample	8/1/2025	Animalia	Cheumatopsyche oxa	species	42.3818	-90.3734	WGS84	US	1	1	individuals	10989	Cheumatopsyche_oxa_HapN	PX428553
Rice_USDA_Caddisfly_779	MaterialSample	8/1/2025	Animalia	Cheumatopsyche analis	species	42.3818	-90.3734	WGS84	US	1	1	individuals	10990	Cheumatopsyche_analis_HapAT	PX428554
Rice_USDA_Caddisfly_780	MaterialSample	8/1/2025	Animalia	Hydropsyche bronta	species	42.3818	-90.3734	WGS84	US	1	1	individuals	10991	Hydropsyche_bronta_HapO	PX428555
Rice_USDA_Caddisfly_781	MaterialSample	8/1/2025	Animalia	Hydropsyche bronta	species	42.3818	-90.3734	WGS84	US	1	1	individuals	10992	Hydropsyche_bronta_HapO	PX428556
Rice_USDA_Caddisfly_782	MaterialSample	8/6/2025	Animalia	Hydropsyche betteni	species	42.14	-86.185556	WGS84	US	1	1	individuals	10993	Hydropsyche_betteni_HapA	PX428557
Rice_USDA_Caddisfly_783	MaterialSample	8/6/2025	Animalia	Hydropsyche betteni	species	42.14	-86.185556	WGS84	US	1	1	individuals	10994	Hydropsyche_betteni_HapG	PX428558
Rice_USDA_Caddisfly_784	MaterialSample	8/6/2025	Animalia	Hydropsyche betteni	species	42.14	-86.185556	WGS84	US	1	1	individuals	10995	Hydropsyche_betteni_HapB	PX428559
Rice_USDA_Caddisfly_785	MaterialSample	8/6/2025	Animalia	Hydropsyche betteni	species	42.14	-86.185556	WGS84	US	1	1	individuals	10996	Hydropsyche_betteni_HapG	PX428560
Rice_USDA_Caddisfly_786	MaterialSample	8/6/2025	Animalia	Hydropsyche betteni	species	42.14	-86.185556	WGS84	US	1	1	individuals	10997	Hydropsyche_betteni_HapC	PX428561
Rice_USDA_Caddisfly_787	MaterialSample	8/6/2025	Animalia	Hydropsyche betteni	species	42.14	-86.185556	WGS84	US	1	1	individuals	10998	Hydropsyche_betteni_HapA	PX428562
Rice_USDA_Caddisfly_788	MaterialSample	8/6/2025	Animalia	Hydropsyche betteni	species	42.14	-86.185556	WGS84	US	1	1	individuals	10999	Hydropsyche_betteni_HapBM	PX428563
Rice_USDA_Caddisfly_789	MaterialSample	8/6/2025	Animalia	Hydropsyche betteni	species	42.14	-86.185556	WGS84	US	1	1	individuals	11000	Hydropsyche_betteni_HapA	PX428564
Rice_USDA_Caddisfly_790	MaterialSample	8/6/2025	Animalia	Hydropsyche betteni	species	42.14	-86.185556	WGS84	US	1	1	individuals	11001	Hydropsyche_betteni_HapA	PX428565
Rice_USDA_Caddisfly_791	MaterialSample	8/6/2025	Animalia	Hydropsyche betteni	species	42.14	-86.185556	WGS84	US	1	1	individuals	11002	Hydropsyche_betteni_HapA	PX428566
Rice_USDA_Caddisfly_792	MaterialSample	8/6/2025	Animalia	Hydropsyche betteni	species	42.14	-86.185556	WGS84	US	1	1	individuals	11003	Hydropsyche_betteni_HapA	PX428567
Rice_USDA_Caddisfly_793	MaterialSample	8/6/2025	Animalia	Hydropsyche betteni	species	42.14	-86.185556	WGS84	US	1	1	individuals	11004	Hydropsyche_betteni_HapA	PX428568
Rice_USDA_Caddisfly_794	MaterialSample	8/6/2025	Animalia	Hydropsyche betteni	species	42.14	-86.185556	WGS84	US	1	1	individuals	11005	Hydropsyche_betteni_HapA	PX428569
Rice_USDA_Caddisfly_795	MaterialSample	8/6/2025	Animalia	Hydropsyche betteni	species	42.14	-86.185556	WGS84	US	1	1	individuals	11006	Hydropsyche_betteni_HapC	PX428570
Rice_USDA_Caddisfly_796	MaterialSample	8/6/2025	Animalia	Hydropsyche betteni	species	42.14	-86.185556	WGS84	US	1	1	individuals	11007	Hydropsyche_betteni_HapBN	PX428571
Rice_USDA_Caddisfly_797	MaterialSample	8/6/2025	Animalia	Hydropsyche betteni	species	42.14	-86.185556	WGS84	US	1	1	individuals	11008	Hydropsyche_betteni_HapA	PX428572
Rice_USDA_Caddisfly_798	MaterialSample	8/6/2025	Animalia	Hydropsyche betteni	species	42.14	-86.185556	WGS84	US	1	1	individuals	11009	Hydropsyche_betteni_HapC	PX428573
Rice_USDA_Caddisfly_799	MaterialSample	8/6/2025	Animalia	Hydropsyche betteni	species	42.14	-86.185556	WGS84	US	1	1	individuals	11010	Hydropsyche_betteni_HapBN	PX428574
Rice_USDA_Caddisfly_800	MaterialSample	8/6/2025	Animalia	Hydropsyche betteni	species	42.14	-86.185556	WGS84	US	1	1	individuals	11011	Hydropsyche_betteni_HapG	PX428575
Rice_USDA_Caddisfly_801	MaterialSample	8/6/2025	Animalia	Hydropsyche betteni	species	42.14	-86.185556	WGS84	US	1	1	individuals	11012	Hydropsyche_betteni_HapG	PX428576
Rice_USDA_Caddisfly_802	MaterialSample	8/6/2025	Animalia	Hydropsyche betteni	species	42.14	-86.185556	WGS84	US	1	1	individuals	11013	Hydropsyche_betteni_HapA	PX428577
Rice_USDA_Caddisfly_803	MaterialSample	8/6/2025	Animalia	Hydropsyche betteni	species	42.14	-86.185556	WGS84	US	1	1	individuals	11014	Hydropsyche_betteni_HapBM	PX428578
Rice_USDA_Caddisfly_804	MaterialSample	8/6/2025	Animalia	Hydropsyche betteni	species	42.14	-86.185556	WGS84	US	1	1	individuals	11015	Hydropsyche_betteni_HapG	PX428579
Rice_USDA_Caddisfly_805	MaterialSample	8/6/2025	Animalia	Hydropsyche betteni	species	42.14	-86.185556	WGS84	US	1	1	individuals	11016	Hydropsyche_betteni_HapG	PX428580
Rice_USDA_Caddisfly_806	MaterialSample	8/6/2025	Animalia	Hydropsyche betteni	species	42.14	-86.185556	WGS84	US	1	1	individuals	11017	Hydropsyche_betteni_HapG	PX428581
Rice_USDA_Caddisfly_807	MaterialSample	8/6/2025	Animalia	Hydropsyche betteni	species	42.14	-86.185556	WGS84	US	1	1	individuals	11018	Hydropsyche_betteni_HapG	PX428582
Rice_USDA_Caddisfly_808	MaterialSample	8/6/2025	Animalia	Hydropsyche betteni	species	42.14	-86.185556	WGS84	US	1	1	individuals	11019	Hydropsyche_betteni_HapC	PX428583
Rice_USDA_Caddisfly_809	MaterialSample	8/6/2025	Animalia	Hydropsyche betteni	species	42.14	-86.185556	WGS84	US	1	1	individuals	11020	Hydropsyche_betteni_HapBN	PX428584
Rice_USDA_Caddisfly_810	MaterialSample	8/6/2025	Animalia	Hydropsyche betteni	species	42.14	-86.185556	WGS84	US	1	1	individuals	11021	Hydropsyche_betteni_HapG	PX428585
Rice_USDA_Caddisfly_811	MaterialSample	8/6/2025	Animalia	Hydropsyche betteni	species	42.14	-86.185556	WGS84	US	1	1	individuals	11022	Hydropsyche_betteni_HapBM	PX428586
Rice_USDA_Caddisfly_812	MaterialSample	8/6/2025	Animalia	Hydropsyche betteni	species	42.14	-86.185556	WGS84	US	1	1	individuals	11023	Hydropsyche_betteni_HapB	PX428587
Rice_USDA_Caddisfly_813	MaterialSample	8/6/2025	Animalia	Hydropsyche betteni	species	42.14	-86.185556	WGS84	US	1	1	individuals	11024	Hydropsyche_betteni_HapA	PX428588
Rice_USDA_Caddisfly_814	MaterialSample	8/6/2025	Animalia	Hydropsyche betteni	species	42.14	-86.185556	WGS84	US	1	1	individuals	11025	Hydropsyche_betteni_HapA	PX428589
Rice_USDA_Caddisfly_815	MaterialSample	8/6/2025	Animalia	Hydropsyche betteni	species	42.14	-86.185556	WGS84	US	1	1	individuals	11026	Hydropsyche_betteni_HapA	PX428590
Rice_USDA_Caddisfly_816	MaterialSample	8/6/2025	Animalia	Cheumatopsyche oxa	species	42.14	-86.185556	WGS84	US	1	1	individuals	11027	Cheumatopsyche_oxa_HapA	PX428591
Rice_USDA_Caddisfly_817	MaterialSample	8/6/2025	Animalia	Hydropsyche betteni	species	42.14	-86.185556	WGS84	US	1	1	individuals	11028	Hydropsyche_betteni_HapG	PX428592
Rice_USDA_Caddisfly_818	MaterialSample	8/6/2025	Animalia	Hydropsyche betteni	species	42.14	-86.185556	WGS84	US	1	1	individuals	11029	Hydropsyche_betteni_HapC	PX428593
Rice_USDA_Caddisfly_819	MaterialSample	8/6/2025	Animalia	Hydropsyche betteni	species	42.14	-86.185556	WGS84	US	1	1	individuals	11030	Hydropsyche_betteni_HapA	PX428594
Rice_USDA_Caddisfly_820	MaterialSample	8/6/2025	Animalia	Hydropsyche betteni	species	42.14	-86.185556	WGS84	US	1	1	individuals	11031	Hydropsyche_betteni_HapA	PX428595
Rice_USDA_Caddisfly_821	MaterialSample	8/6/2025	Animalia	Hydropsyche betteni	species	42.14	-86.185556	WGS84	US	1	1	individuals	11032	Hydropsyche_betteni_HapA	PX428596
Rice_USDA_Caddisfly_822	MaterialSample	8/6/2025	Animalia	Hydropsyche betteni	species	42.14	-86.185556	WGS84	US	1	1	individuals	11033	Hydropsyche_betteni_HapA	PX428597
Rice_USDA_Caddisfly_823	MaterialSample	8/6/2025	Animalia	Hydropsyche betteni	species	42.14	-86.185556	WGS84	US	1	1	individuals	11034	Hydropsyche_betteni_HapA	PX428598
Rice_USDA_Caddisfly_824	MaterialSample	8/6/2025	Animalia	Hydropsyche betteni	species	42.14	-86.185556	WGS84	US	1	1	individuals	11035	Hydropsyche_betteni_HapBN	PX428599
Rice_USDA_Caddisfly_825	MaterialSample	8/6/2025	Animalia	Hydropsyche betteni	species	42.14	-86.185556	WGS84	US	1	1	individuals	11036	Hydropsyche_betteni_HapBM	PX428600
Rice_USDA_Caddisfly_826	MaterialSample	8/6/2025	Animalia	Hydropsyche betteni	species	42.14	-86.185556	WGS84	US	1	1	individuals	11037	Hydropsyche_betteni_HapA	PX428601
Rice_USDA_Caddisfly_827	MaterialSample	8/6/2025	Animalia	Hydropsyche betteni	species	42.14	-86.185556	WGS84	US	1	1	individuals	11038	Hydropsyche_betteni_HapG	PX428602
Rice_USDA_Caddisfly_828	MaterialSample	8/6/2025	Animalia	Hydropsyche betteni	species	42.14	-86.185556	WGS84	US	1	1	individuals	11039	Hydropsyche_betteni_HapA	PX428603
Rice_USDA_Caddisfly_829	MaterialSample	8/6/2025	Animalia	Hydropsyche betteni	species	42.14	-86.185556	WGS84	US	1	1	individuals	11040	Hydropsyche_betteni_HapBN	PX428604
Rice_USDA_Caddisfly_830	MaterialSample	8/6/2025	Animalia	Hydropsyche betteni	species	42.14	-86.185556	WGS84	US	1	1	individuals	11041	Hydropsyche_betteni_HapC	PX428605
Rice_USDA_Caddisfly_831	MaterialSample	8/6/2025	Animalia	Hydropsyche betteni	species	42.14	-86.185556	WGS84	US	1	1	individuals	11042	Hydropsyche_betteni_HapG	PX428606
Rice_USDA_Caddisfly_832	MaterialSample	8/6/2025	Animalia	Hydropsyche betteni	species	42.14	-86.185556	WGS84	US	1	1	individuals	11043	Hydropsyche_betteni_HapG	PX428607
Rice_USDA_Caddisfly_833	MaterialSample	8/6/2025	Animalia	Hydropsyche betteni	species	42.14	-86.185556	WGS84	US	1	1	individuals	11044	Hydropsyche_betteni_HapC	PX428608
Rice_USDA_Caddisfly_834	MaterialSample	8/6/2025	Animalia	Cheumatopsyche analis	species	42.14	-86.185556	WGS84	US	1	1	individuals	11045	Cheumatopsyche_analis_HapEC	PX428609
Rice_USDA_Caddisfly_835	MaterialSample	8/6/2025	Animalia	Hydropsyche betteni	species	42.14	-86.185556	WGS84	US	1	1	individuals	11046	Hydropsyche_betteni_HapBN	PX428610
Rice_USDA_Caddisfly_836	MaterialSample	8/6/2025	Animalia	Hydropsyche betteni	species	42.14	-86.185556	WGS84	US	1	1	individuals	11047	Hydropsyche_betteni_HapG	PX428611
Rice_USDA_Caddisfly_837	MaterialSample	8/6/2025	Animalia	Hydropsyche betteni	species	42.14	-86.185556	WGS84	US	1	1	individuals	11048	Hydropsyche_betteni_HapA	PX428612
Rice_USDA_Caddisfly_838	MaterialSample	8/6/2025	Animalia	Hydropsyche betteni	species	42.14	-86.185556	WGS84	US	1	1	individuals	11049	Hydropsyche_betteni_HapA	PX428613
Rice_USDA_Caddisfly_839	MaterialSample	8/6/2025	Animalia	Hydropsyche betteni	species	42.14	-86.185556	WGS84	US	1	1	individuals	11050	Hydropsyche_betteni_HapA	PX428614
Rice_USDA_Caddisfly_840	MaterialSample	8/6/2025	Animalia	Hydropsyche betteni	species	42.14	-86.185556	WGS84	US	1	1	individuals	11051	Hydropsyche_betteni_HapA	PX428615
Rice_USDA_Caddisfly_841	MaterialSample	8/6/2025	Animalia	Hydropsyche betteni	species	42.14	-86.185556	WGS84	US	1	1	individuals	11052	Hydropsyche_betteni_HapA	PX428616
Rice_USDA_Caddisfly_842	MaterialSample	8/6/2025	Animalia	Hydropsyche betteni	species	42.14	-86.185556	WGS84	US	1	1	individuals	11053	Hydropsyche_betteni_HapG	PX428617
Rice_USDA_Caddisfly_843	MaterialSample	8/6/2025	Animalia	Hydropsyche betteni	species	42.14	-86.185556	WGS84	US	1	1	individuals	11054	Hydropsyche_betteni_HapBO	PX428618
Rice_USDA_Caddisfly_844	MaterialSample	8/6/2025	Animalia	Hydropsyche betteni	species	42.14	-86.185556	WGS84	US	1	1	individuals	11055	Hydropsyche_betteni_HapG	PX428619
Rice_USDA_Caddisfly_845	MaterialSample	8/6/2025	Animalia	Hydropsyche betteni	species	42.14	-86.185556	WGS84	US	1	1	individuals	11056	Hydropsyche_betteni_HapA	PX428620
Rice_USDA_Caddisfly_846	MaterialSample	8/1/2025	Animalia	Hydropsyche betteni	species	42.3387	-89.749	WGS84	US	1	1	individuals	11057	Hydropsyche_betteni_HapBG	PX428621
Rice_USDA_Caddisfly_847	MaterialSample	8/1/2025	Animalia	Hydropsyche bronta	species	42.3387	-89.749	WGS84	US	1	1	individuals	11058	Hydropsyche_bronta_HapP	PX428622
Rice_USDA_Caddisfly_848	MaterialSample	8/1/2025	Animalia	Cheumatopsyche analis	species	42.3387	-89.749	WGS84	US	1	1	individuals	11060	Cheumatopsyche_analis_HapED	PX428623
Rice_USDA_Caddisfly_849	MaterialSample	8/1/2025	Animalia	Hydropsyche bronta	species	42.3387	-89.749	WGS84	US	1	1	individuals	11062	Hydropsyche_bronta_HapG	PX428624
Rice_USDA_Caddisfly_850	MaterialSample	8/1/2025	Animalia	Hydropsyche betteni	species	42.3387	-89.749	WGS84	US	1	1	individuals	11063	Hydropsyche_betteni_HapBG	PX428625
Rice_USDA_Caddisfly_851	MaterialSample	8/1/2025	Animalia	Cheumatopsyche analis	species	42.3387	-89.749	WGS84	US	1	1	individuals	11064	Cheumatopsyche_analis_HapEE	PX428626
Rice_USDA_Caddisfly_852	MaterialSample	8/1/2025	Animalia	Hydropsyche bronta	species	42.3387	-89.749	WGS84	US	1	1	individuals	11065	Hydropsyche_bronta_HapK	PX428627
Rice_USDA_Caddisfly_853	MaterialSample	8/1/2025	Animalia	Hydropsyche betteni	species	42.3387	-89.749	WGS84	US	1	1	individuals	11066	Hydropsyche_betteni_HapAC	PX428628
Rice_USDA_Caddisfly_854	MaterialSample	8/1/2025	Animalia	Cheumatopsyche analis	species	42.3387	-89.749	WGS84	US	1	1	individuals	11067	Cheumatopsyche_analis_HapEF	PX428629
Rice_USDA_Caddisfly_855	MaterialSample	8/1/2025	Animalia	Hydropsyche bronta	species	42.3387	-89.749	WGS84	US	1	1	individuals	11068	Hydropsyche_bronta_HapQ	PX428630
Rice_USDA_Caddisfly_856	MaterialSample	8/1/2025	Animalia	Hydropsyche bronta	species	42.3387	-89.749	WGS84	US	1	1	individuals	11069	Hydropsyche_bronta_HapM	PX428631
Rice_USDA_Caddisfly_857	MaterialSample	8/1/2025	Animalia	Cheumatopsyche analis	species	42.3387	-89.749	WGS84	US	1	1	individuals	11070	Cheumatopsyche_analis_HapEG	PX428632
Rice_USDA_Caddisfly_858	MaterialSample	8/1/2025	Animalia	Hydropsyche bronta	species	42.3387	-89.749	WGS84	US	1	1	individuals	11071	Hydropsyche_bronta_HapQ	PX428633
Rice_USDA_Caddisfly_859	MaterialSample	8/1/2025	Animalia	Hydropsyche betteni	species	42.3387	-89.749	WGS84	US	1	1	individuals	11072	Hydropsyche_betteni_HapBD	PX428634
Rice_USDA_Caddisfly_860	MaterialSample	8/1/2025	Animalia	Hydropsyche bronta	species	42.3387	-89.749	WGS84	US	1	1	individuals	11073	Hydropsyche_bronta_HapR	PX428635
Rice_USDA_Caddisfly_861	MaterialSample	8/1/2025	Animalia	Hydropsyche betteni	species	42.3387	-89.749	WGS84	US	1	1	individuals	11074	Hydropsyche_betteni_HapAC	PX428636
Rice_USDA_Caddisfly_862	MaterialSample	8/1/2025	Animalia	Hydropsyche betteni	species	42.3387	-89.749	WGS84	US	1	1	individuals	11075	Hydropsyche_betteni_HapBG	PX428637
Rice_USDA_Caddisfly_863	MaterialSample	8/1/2025	Animalia	Hydropsyche betteni	species	42.3387	-89.749	WGS84	US	1	1	individuals	11076	NA
Rice_USDA_Caddisfly_864	MaterialSample	8/1/2025	Animalia	Hydropsyche betteni	species	42.3387	-89.749	WGS84	US	1	1	individuals	11077	Hydropsyche_betteni_HapBF	PX428638
Rice_USDA_Caddisfly_865	MaterialSample	8/1/2025	Animalia	Hydropsyche betteni	species	42.3387	-89.749	WGS84	US	1	1	individuals	11078	Hydropsyche_betteni_HapBD	PX428639
Rice_USDA_Caddisfly_866	MaterialSample	8/1/2025	Animalia	Hydropsyche bronta	species	42.3387	-89.749	WGS84	US	1	1	individuals	11079	Hydropsyche_bronta_HapR	PX428640
Rice_USDA_Caddisfly_867	MaterialSample	8/1/2025	Animalia	Hydropsyche betteni	species	42.3387	-89.749	WGS84	US	1	1	individuals	11080	Hydropsyche_betteni_HapAC	PX428641
Rice_USDA_Caddisfly_868	MaterialSample	8/1/2025	Animalia	Hydropsyche betteni	species	42.3387	-89.749	WGS84	US	1	1	individuals	11081	Hydropsyche_betteni_HapBD	PX428642
Rice_USDA_Caddisfly_869	MaterialSample	8/1/2025	Animalia	Hydropsyche betteni	species	42.3387	-89.749	WGS84	US	1	1	individuals	11082	Hydropsyche_betteni_HapBG	PX428643
Rice_USDA_Caddisfly_870	MaterialSample	8/1/2025	Animalia	Hydropsyche bronta	species	42.3387	-89.749	WGS84	US	1	1	individuals	11083	Hydropsyche_bronta_HapN	PX428644
Rice_USDA_Caddisfly_871	MaterialSample	8/1/2025	Animalia	Hydropsyche betteni	species	42.3387	-89.749	WGS84	US	1	1	individuals	11084	Hydropsyche_betteni_HapBP	PX428645
Rice_USDA_Caddisfly_872	MaterialSample	8/1/2025	Animalia	Hydropsyche betteni	species	42.3387	-89.749	WGS84	US	1	1	individuals	11085	Hydropsyche_betteni_HapAC	PX428646
Rice_USDA_Caddisfly_873	MaterialSample	8/1/2025	Animalia	Hydropsyche bronta	species	42.3387	-89.749	WGS84	US	1	1	individuals	11086	Hydropsyche_bronta_HapG	PX428647
Rice_USDA_Caddisfly_874	MaterialSample	8/1/2025	Animalia	Hydropsyche bronta	species	42.3387	-89.749	WGS84	US	1	1	individuals	11087	Hydropsyche_bronta_HapS	PX428648
Rice_USDA_Caddisfly_875	MaterialSample	8/1/2025	Animalia	Hydropsyche betteni	species	42.3387	-89.749	WGS84	US	1	1	individuals	11088	Hydropsyche_betteni_HapBQ	PX428649
Rice_USDA_Caddisfly_876	MaterialSample	8/1/2025	Animalia	Hydropsyche betteni	species	42.3387	-89.749	WGS84	US	1	1	individuals	11089	Hydropsyche_betteni_HapAC	PX428650
Rice_USDA_Caddisfly_877	MaterialSample	8/1/2025	Animalia	Hydropsyche slossonae	species	42.3387	-89.749	WGS84	US	1	1	individuals	11090	Hydropsyche_slossonae_HapC	PX428651
Rice_USDA_Caddisfly_878	MaterialSample	8/1/2025	Animalia	Hydropsyche betteni	species	42.3387	-89.749	WGS84	US	1	1	individuals	11091	Hydropsyche_betteni_HapBD	PX428652
Rice_USDA_Caddisfly_879	MaterialSample	8/1/2025	Animalia	Cheumatopsyche analis	species	42.3387	-89.749	WGS84	US	1	1	individuals	11092	Cheumatopsyche_analis_HapEH	PX428653
Rice_USDA_Caddisfly_880	MaterialSample	8/1/2025	Animalia	Hydropsyche bronta	species	42.3387	-89.749	WGS84	US	1	1	individuals	11093	Hydropsyche_bronta_HapT	PX428654
Rice_USDA_Caddisfly_881	MaterialSample	8/1/2025	Animalia	Hydropsyche bronta	species	42.3387	-89.749	WGS84	US	1	1	individuals	11094	Hydropsyche_bronta_HapK	PX428655
Rice_USDA_Caddisfly_882	MaterialSample	8/1/2025	Animalia	Cheumatopsyche analis	species	42.3387	-89.749	WGS84	US	1	1	individuals	11095	Cheumatopsyche_analis_HapEI	PX428656
Rice_USDA_Caddisfly_883	MaterialSample	8/1/2025	Animalia	Hydropsyche betteni	species	42.3387	-89.749	WGS84	US	1	1	individuals	11096	Hydropsyche_betteni_HapAC	PX428657
Rice_USDA_Caddisfly_884	MaterialSample	8/1/2025	Animalia	Hydropsyche betteni	species	42.3387	-89.749	WGS84	US	1	1	individuals	11098	Hydropsyche_betteni_HapBG	PX428658
Rice_USDA_Caddisfly_885	MaterialSample	8/1/2025	Animalia	Hydropsyche bronta	species	42.3387	-89.749	WGS84	US	1	1	individuals	11099	Hydropsyche_bronta_HapU	PX428659
Rice_USDA_Caddisfly_886	MaterialSample	8/1/2025	Animalia	Hydropsyche betteni	species	42.3387	-89.749	WGS84	US	1	1	individuals	11100	Hydropsyche_betteni_HapBD	PX428660
Rice_USDA_Caddisfly_887	MaterialSample	8/1/2025	Animalia	Hydropsyche bronta	species	42.3387	-89.749	WGS84	US	1	1	individuals	11101	Hydropsyche_bronta_HapV	PX428661
Rice_USDA_Caddisfly_888	MaterialSample	8/1/2025	Animalia	Hydropsyche betteni	species	42.3387	-89.749	WGS84	US	1	1	individuals	11102	Hydropsyche_betteni_HapAC	PX428662
Rice_USDA_Caddisfly_889	MaterialSample	8/1/2025	Animalia	Cheumatopsyche analis	species	42.3387	-89.749	WGS84	US	1	1	individuals	11103	Cheumatopsyche_analis_HapEJ	PX428663
Rice_USDA_Caddisfly_890	MaterialSample	8/1/2025	Animalia	Cheumatopsyche oxa	species	42.3387	-89.749	WGS84	US	1	1	individuals	11104	Cheumatopsyche_oxa_HapT	PX428664
Rice_USDA_Caddisfly_891	MaterialSample	8/1/2025	Animalia	Cheumatopsyche analis	species	42.3387	-89.749	WGS84	US	1	1	individuals	11106	Cheumatopsyche_analis_HapEK	PX428665
Rice_USDA_Caddisfly_892	MaterialSample	8/1/2025	Animalia	Cheumatopsyche oxa	species	42.3387	-89.749	WGS84	US	1	1	individuals	11107	Cheumatopsyche_oxa_HapU	PX428666
Rice_USDA_Caddisfly_893	MaterialSample	8/1/2025	Animalia	Cheumatopsyche analis	species	42.3387	-89.749	WGS84	US	1	1	individuals	11108	Cheumatopsyche_analis_HapAE	PX428667
Rice_USDA_Caddisfly_894	MaterialSample	8/1/2025	Animalia	Hydropsyche betteni	species	42.3387	-89.749	WGS84	US	1	1	individuals	11109	NA
Rice_USDA_Caddisfly_895	MaterialSample	8/1/2025	Animalia	Hydropsyche betteni	species	42.3387	-89.749	WGS84	US	1	1	individuals	11111	Hydropsyche_betteni_HapBG	PX428668
Rice_USDA_Caddisfly_896	MaterialSample	8/1/2025	Animalia	Cheumatopsyche oxa	species	42.3387	-89.749	WGS84	US	1	1	individuals	11112	Cheumatopsyche_oxa_HapV	PX428669
Rice_USDA_Caddisfly_897	MaterialSample	8/1/2025	Animalia	Cheumatopsyche analis	species	42.3387	-89.749	WGS84	US	1	1	individuals	11113	Cheumatopsyche_analis_HapBU	PX428670
Rice_USDA_Caddisfly_898	MaterialSample	8/1/2025	Animalia	Hydropsyche betteni	species	42.3387	-89.749	WGS84	US	1	1	individuals	11114	Hydropsyche_betteni_HapBG	PX428671
Rice_USDA_Caddisfly_899	MaterialSample	8/1/2025	Animalia	Hydropsyche bronta	species	42.3387	-89.749	WGS84	US	1	1	individuals	11115	Hydropsyche_bronta_HapK	PX428672
Rice_USDA_Caddisfly_900	MaterialSample	8/1/2025	Animalia	Hydropsyche bronta	species	42.3387	-89.749	WGS84	US	1	1	individuals	11116	Hydropsyche_bronta_HapQ	PX428673
Rice_USDA_Caddisfly_901	MaterialSample	8/1/2025	Animalia	Hydropsyche bronta	species	42.3387	-89.749	WGS84	US	1	1	individuals	11117	Hydropsyche_bronta_HapM	PX428674
Rice_USDA_Caddisfly_902	MaterialSample	8/1/2025	Animalia	Cheumatopsyche oxa	species	42.3387	-89.749	WGS84	US	1	1	individuals	11118	Cheumatopsyche_oxa_HapW	PX428675
Rice_USDA_Caddisfly_903	MaterialSample	8/1/2025	Animalia	Hydropsyche betteni	species	42.3387	-89.749	WGS84	US	1	1	individuals	11119	Hydropsyche_betteni_HapBG	PX428676
Rice_USDA_Caddisfly_904	MaterialSample	8/1/2025	Animalia	Hydropsyche betteni	species	42.3387	-89.749	WGS84	US	1	1	individuals	11120	Hydropsyche_betteni_HapBG	PX428677
Rice_USDA_Caddisfly_905	MaterialSample	8/1/2025	Animalia	Hydropsyche betteni	species	42.3387	-89.749	WGS84	US	1	1	individuals	11121	Hydropsyche_betteni_HapAC	PX428678
Rice_USDA_Caddisfly_906	MaterialSample	8/1/2025	Animalia	Hydropsyche bronta	species	42.3387	-89.749	WGS84	US	1	1	individuals	11123	Hydropsyche_bronta_HapK	PX428679
Rice_USDA_Caddisfly_907	MaterialSample	8/1/2025	Animalia	Hydropsyche bronta	species	42.3387	-89.749	WGS84	US	1	1	individuals	11124	Hydropsyche_bronta_HapW	PX428680
Rice_USDA_Caddisfly_908	MaterialSample	8/1/2025	Animalia	Cheumatopsyche analis	species	42.3387	-89.749	WGS84	US	1	1	individuals	11125	Cheumatopsyche_analis_HapEL	PX428681
Rice_USDA_Caddisfly_909	MaterialSample	8/1/2025	Animalia	Cheumatopsyche analis	species	42.3387	-89.749	WGS84	US	1	1	individuals	11126	Cheumatopsyche_analis_HapAT	PX428682
Rice_USDA_Caddisfly_910	MaterialSample	8/1/2025	Animalia	Hydropsyche betteni	species	42.3387	-89.749	WGS84	US	1	1	individuals	11128	NA
Rice_USDA_Caddisfly_911	MaterialSample	8/1/2025	Animalia	Hydropsyche bronta	species	42.3387	-89.749	WGS84	US	1	1	individuals	11129	Hydropsyche_bronta_HapQ	PX428683
Rice_USDA_Caddisfly_912	MaterialSample	8/1/2025	Animalia	Hydropsyche betteni	species	42.3387	-89.749	WGS84	US	1	1	individuals	11130	Hydropsyche_betteni_HapBG	PX428684
Rice_USDA_Caddisfly_913	MaterialSample	8/1/2025	Animalia	Cheumatopsyche analis	species	42.3387	-89.749	WGS84	US	1	1	individuals	11131	Cheumatopsyche_analis_HapEM	PX428685
Rice_USDA_Caddisfly_914	MaterialSample	8/1/2025	Animalia	Hydropsyche betteni	species	42.3387	-89.749	WGS84	US	1	1	individuals	11132	NA
Rice_USDA_Caddisfly_915	MaterialSample	8/1/2025	Animalia	Hydropsyche bronta	species	42.3387	-89.749	WGS84	US	1	1	individuals	11133	Hydropsyche_bronta_HapN	PX428686
Rice_USDA_Caddisfly_916	MaterialSample	8/1/2025	Animalia	Hydropsyche betteni	species	42.3387	-89.749	WGS84	US	1	1	individuals	11134	Hydropsyche_betteni_HapBF	PX428687
Rice_USDA_Caddisfly_917	MaterialSample	8/1/2025	Animalia	Hydropsyche betteni	species	42.3387	-89.749	WGS84	US	1	1	individuals	11135	NA
Rice_USDA_Caddisfly_918	MaterialSample	8/1/2025	Animalia	Hydropsyche betteni	species	42.3387	-89.749	WGS84	US	1	1	individuals	11136	Hydropsyche_betteni_HapAC	PX428688
Rice_USDA_Caddisfly_919	MaterialSample	8/1/2025	Animalia	Cheumatopsyche analis	species	42.3387	-89.749	WGS84	US	1	1	individuals	11137	Cheumatopsyche_analis_HapAR	PX428689
Rice_USDA_Caddisfly_920	MaterialSample	8/1/2025	Animalia	Hydropsyche betteni	species	42.3387	-89.749	WGS84	US	1	1	individuals	11138	Hydropsyche_betteni_HapAC	PX428690
Rice_USDA_Caddisfly_921	MaterialSample	8/1/2025	Animalia	Hydropsyche betteni	species	42.3387	-89.749	WGS84	US	1	1	individuals	11139	Hydropsyche_betteni_HapAC	PX428691
Rice_USDA_Caddisfly_922	MaterialSample	8/1/2025	Animalia	Hydropsyche betteni	species	42.3387	-89.749	WGS84	US	1	1	individuals	11140	Hydropsyche_betteni_HapBG	PX428692
Rice_USDA_Caddisfly_923	MaterialSample	8/1/2025	Animalia	Cheumatopsyche analis	species	42.3387	-89.749	WGS84	US	1	1	individuals	11141	Cheumatopsyche_analis_HapEN	PX428693
Rice_USDA_Caddisfly_924	MaterialSample	8/1/2025	Animalia	Hydropsyche bronta	species	42.3387	-89.749	WGS84	US	1	1	individuals	11142	Hydropsyche_bronta_HapN	PX428694
Rice_USDA_Caddisfly_925	MaterialSample	8/1/2025	Animalia	Hydropsyche bronta	species	42.3387	-89.749	WGS84	US	1	1	individuals	11143	Hydropsyche_bronta_HapX	PX428695
Rice_USDA_Caddisfly_926	MaterialSample	8/1/2025	Animalia	Cheumatopsyche oxa	species	42.3387	-89.749	WGS84	US	1	1	individuals	11144	Cheumatopsyche_oxa_HapAR	PX428696
Rice_USDA_Caddisfly_927	MaterialSample	8/1/2025	Animalia	Hydropsyche bronta	species	42.3387	-89.749	WGS84	US	1	1	individuals	11145	Hydropsyche_bronta_HapY	PX428697
Rice_USDA_Caddisfly_928	MaterialSample	8/1/2025	Animalia	Hydropsyche betteni	species	42.3387	-89.749	WGS84	US	1	1	individuals	11146	Hydropsyche_betteni_HapBR	PX428698
Rice_USDA_Caddisfly_929	MaterialSample	8/1/2025	Animalia	Hydropsyche betteni	species	42.3387	-89.749	WGS84	US	1	1	individuals	11147	NA
Rice_USDA_Caddisfly_930	MaterialSample	8/1/2025	Animalia	Hydropsyche bronta	species	42.3387	-89.749	WGS84	US	1	1	individuals	11148	Hydropsyche_bronta_HapO	PX428699
Rice_USDA_Caddisfly_931	MaterialSample	8/1/2025	Animalia	Cheumatopsyche analis	species	42.3387	-89.749	WGS84	US	1	1	individuals	11149	Cheumatopsyche_analis_HapEO	PX428700
Rice_USDA_Caddisfly_932	MaterialSample	8/1/2025	Animalia	Hydropsyche slossonae	species	42.3387	-89.749	WGS84	US	1	1	individuals	11150	Hydropsyche_slossonae_HapD	PX428701
Rice_USDA_Caddisfly_933	MaterialSample	8/1/2025	Animalia	Hydropsyche betteni	species	42.3387	-89.749	WGS84	US	1	1	individuals	11151	Hydropsyche_betteni_HapBJ	PX428702
Rice_USDA_Caddisfly_934	MaterialSample	8/1/2025	Animalia	Hydropsyche betteni	species	42.3387	-89.749	WGS84	US	1	1	individuals	11152	Hydropsyche_betteni_HapBJ	PX428703
Rice_USDA_Caddisfly_935	MaterialSample	8/6/2025	Animalia	Hydropsyche betteni	species	42.14	-86.185556	WGS84	US	1	1	individuals	11153	Hydropsyche_betteni_HapG	PX428704
Rice_USDA_Caddisfly_936	MaterialSample	8/6/2025	Animalia	Hydropsyche betteni	species	42.14	-86.185556	WGS84	US	1	1	individuals	11154	Hydropsyche_betteni_HapA	PX428705
Rice_USDA_Caddisfly_937	MaterialSample	8/6/2025	Animalia	Hydropsyche betteni	species	42.14	-86.185556	WGS84	US	1	1	individuals	11155	Hydropsyche_betteni_HapG	PX428706
Rice_USDA_Caddisfly_938	MaterialSample	8/6/2025	Animalia	Hydropsyche betteni	species	42.14	-86.185556	WGS84	US	1	1	individuals	11156	Hydropsyche_betteni_HapA	PX428707
Rice_USDA_Caddisfly_939	MaterialSample	8/6/2025	Animalia	Hydropsyche betteni	species	42.14	-86.185556	WGS84	US	1	1	individuals	11157	Hydropsyche_betteni_HapA	PX428708
Rice_USDA_Caddisfly_940	MaterialSample	8/6/2025	Animalia	Cheumatopsyche oxa	species	42.14	-86.185556	WGS84	US	1	1	individuals	11158	Cheumatopsyche_oxa_HapX	PX428709
Rice_USDA_Caddisfly_941	MaterialSample	8/6/2025	Animalia	Hydropsyche betteni	species	42.14	-86.185556	WGS84	US	1	1	individuals	11159	Hydropsyche_betteni_HapA	PX428710
Rice_USDA_Caddisfly_942	MaterialSample	8/6/2025	Animalia	Hydropsyche betteni	species	42.14	-86.185556	WGS84	US	1	1	individuals	11160	Hydropsyche_betteni_HapG	PX428711
Rice_USDA_Caddisfly_943	MaterialSample	8/6/2025	Animalia	Hydropsyche betteni	species	42.14	-86.185556	WGS84	US	1	1	individuals	11161	Hydropsyche_betteni_HapG	PX428712
Rice_USDA_Caddisfly_944	MaterialSample	8/6/2025	Animalia	Hydropsyche betteni	species	42.14	-86.185556	WGS84	US	1	1	individuals	11162	Hydropsyche_betteni_HapG	PX428713
Rice_USDA_Caddisfly_945	MaterialSample	8/6/2025	Animalia	Hydropsyche betteni	species	42.14	-86.185556	WGS84	US	1	1	individuals	11163	Hydropsyche_betteni_HapC	PX428714
Rice_USDA_Caddisfly_946	MaterialSample	8/6/2025	Animalia	Hydropsyche betteni	species	42.14	-86.185556	WGS84	US	1	1	individuals	11164	Hydropsyche_betteni_HapC	PX428715
Rice_USDA_Caddisfly_947	MaterialSample	8/6/2025	Animalia	Hydropsyche betteni	species	42.14	-86.185556	WGS84	US	1	1	individuals	11165	Hydropsyche_betteni_HapA	PX428716
Rice_USDA_Caddisfly_948	MaterialSample	8/6/2025	Animalia	Hydropsyche betteni	species	42.14	-86.185556	WGS84	US	1	1	individuals	11166	Hydropsyche_betteni_HapAH	PX428717
Rice_USDA_Caddisfly_949	MaterialSample	8/6/2025	Animalia	Hydropsyche betteni	species	42.14	-86.185556	WGS84	US	1	1	individuals	11167	Hydropsyche_betteni_HapAL	PX428718
Rice_USDA_Caddisfly_950	MaterialSample	8/6/2025	Animalia	Hydropsyche betteni	species	42.14	-86.185556	WGS84	US	1	1	individuals	11168	Hydropsyche_betteni_HapBS	PX428719
Rice_USDA_Caddisfly_951	MaterialSample	8/6/2025	Animalia	Hydropsyche betteni	species	42.14	-86.185556	WGS84	US	1	1	individuals	11169	Hydropsyche_betteni_HapA	PX428720
Rice_USDA_Caddisfly_952	MaterialSample	8/6/2025	Animalia	Hydropsyche betteni	species	42.14	-86.185556	WGS84	US	1	1	individuals	11170	Hydropsyche_betteni_HapA	PX428721
Rice_USDA_Caddisfly_953	MaterialSample	8/6/2025	Animalia	Hydropsyche betteni	species	42.14	-86.185556	WGS84	US	1	1	individuals	11171	Hydropsyche_betteni_HapG	PX428722
Rice_USDA_Caddisfly_954	MaterialSample	8/6/2025	Animalia	Hydropsyche betteni	species	42.14	-86.185556	WGS84	US	1	1	individuals	11172	Hydropsyche_betteni_HapA	PX428723
Rice_USDA_Caddisfly_955	MaterialSample	8/6/2025	Animalia	Hydropsyche betteni	species	42.14	-86.185556	WGS84	US	1	1	individuals	11173	Hydropsyche_betteni_HapA	PX428724
Rice_USDA_Caddisfly_956	MaterialSample	8/6/2025	Animalia	Hydropsyche betteni	species	42.14	-86.185556	WGS84	US	1	1	individuals	11174	Hydropsyche_betteni_HapC	PX428725
Rice_USDA_Caddisfly_957	MaterialSample	8/6/2025	Animalia	Hydropsyche betteni	species	42.14	-86.185556	WGS84	US	1	1	individuals	11175	Hydropsyche_betteni_HapA	PX428726
Rice_USDA_Caddisfly_958	MaterialSample	8/6/2025	Animalia	Hydropsyche betteni	species	42.14	-86.185556	WGS84	US	1	1	individuals	11176	Hydropsyche_betteni_HapA	PX428727
Rice_USDA_Caddisfly_959	MaterialSample	8/5/2025	Animalia	Hydropsyche sparna	species	44.733547	-84.837907	WGS84	US	1	1	individuals	11177	Hydropsyche_sparna_HapD	PX428728
Rice_USDA_Caddisfly_960	MaterialSample	8/5/2025	Animalia	Hydropsyche sparna	species	44.733547	-84.837907	WGS84	US	1	1	individuals	11178	Hydropsyche_sparna_HapB	PX428729
Rice_USDA_Caddisfly_961	MaterialSample	8/5/2025	Animalia	Hydropsyche sparna	species	44.733547	-84.837907	WGS84	US	1	1	individuals	11179	Hydropsyche_sparna_HapD	PX428730
Rice_USDA_Caddisfly_962	MaterialSample	8/5/2025	Animalia	Hydropsyche sparna	species	44.733547	-84.837907	WGS84	US	1	1	individuals	11180	Hydropsyche_sparna_HapD	PX428731
Rice_USDA_Caddisfly_963	MaterialSample	8/5/2025	Animalia	Hydropsyche sparna	species	44.733547	-84.837907	WGS84	US	1	1	individuals	11181	Hydropsyche_sparna_HapH	PX428732
Rice_USDA_Caddisfly_964	MaterialSample	8/5/2025	Animalia	Hydropsyche sparna	species	44.733547	-84.837907	WGS84	US	1	1	individuals	11182	Hydropsyche_sparna_HapD	PX428733
Rice_USDA_Caddisfly_965	MaterialSample	8/5/2025	Animalia	Hydropsyche sparna	species	44.733547	-84.837907	WGS84	US	1	1	individuals	11183	Hydropsyche_sparna_HapB	PX428734
Rice_USDA_Caddisfly_966	MaterialSample	8/5/2025	Animalia	Hydropsyche sparna	species	44.733547	-84.837907	WGS84	US	1	1	individuals	11184	Hydropsyche_sparna_HapH	PX428735
Rice_USDA_Caddisfly_967	MaterialSample	8/5/2025	Animalia	Hydropsyche sparna	species	44.733547	-84.837907	WGS84	US	1	1	individuals	11185	Hydropsyche_sparna_HapH	PX428736
Rice_USDA_Caddisfly_968	MaterialSample	8/5/2025	Animalia	Hydropsyche sparna	species	44.733547	-84.837907	WGS84	US	1	1	individuals	11186	Hydropsyche_sparna_HapD	PX428737
Rice_USDA_Caddisfly_969	MaterialSample	8/5/2025	Animalia	Hydropsyche sparna	species	44.733547	-84.837907	WGS84	US	1	1	individuals	11187	Hydropsyche_sparna_HapD	PX428738
Rice_USDA_Caddisfly_970	MaterialSample	8/5/2025	Animalia	Hydropsyche slossonae	species	44.733547	-84.837907	WGS84	US	1	1	individuals	11188	Hydropsyche_slossonae_HapE	PX428739
Rice_USDA_Caddisfly_971	MaterialSample	8/5/2025	Animalia	Hydropsyche slossonae	species	44.733547	-84.837907	WGS84	US	1	1	individuals	11189	Hydropsyche_slossonae_HapB	PX428740
Rice_USDA_Caddisfly_972	MaterialSample	8/5/2025	Animalia	Hydropsyche sparna	species	44.733547	-84.837907	WGS84	US	1	1	individuals	11190	Hydropsyche_sparna_HapI	PX428741
Rice_USDA_Caddisfly_973	MaterialSample	8/5/2025	Animalia	Hydropsyche slossonae	species	44.733547	-84.837907	WGS84	US	1	1	individuals	11191	Hydropsyche_slossonae_HapA	PX428742
Rice_USDA_Caddisfly_974	MaterialSample	8/5/2025	Animalia	Hydropsyche sparna	species	44.733547	-84.837907	WGS84	US	1	1	individuals	11192	Hydropsyche_sparna_HapD	PX428743
Rice_USDA_Caddisfly_975	MaterialSample	8/5/2025	Animalia	Hydropsyche sparna	species	44.733547	-84.837907	WGS84	US	1	1	individuals	11193	Hydropsyche_sparna_HapB	PX428744
Rice_USDA_Caddisfly_976	MaterialSample	8/5/2025	Animalia	Hydropsyche sparna	species	44.733547	-84.837907	WGS84	US	1	1	individuals	11194	Hydropsyche_sparna_HapD	PX428745
Rice_USDA_Caddisfly_977	MaterialSample	8/5/2025	Animalia	Hydropsyche slossonae	species	44.733547	-84.837907	WGS84	US	1	1	individuals	11195	Hydropsyche_slossonae_HapB	PX428746
Rice_USDA_Caddisfly_978	MaterialSample	8/5/2025	Animalia	Hydropsyche sparna	species	44.733547	-84.837907	WGS84	US	1	1	individuals	11196	Hydropsyche_sparna_HapD	PX428747
Rice_USDA_Caddisfly_979	MaterialSample	8/5/2025	Animalia	Hydropsyche sparna	species	44.733547	-84.837907	WGS84	US	1	1	individuals	11197	Hydropsyche_sparna_HapD	PX428748
Rice_USDA_Caddisfly_980	MaterialSample	8/5/2025	Animalia	Hydropsyche sparna	species	44.733547	-84.837907	WGS84	US	1	1	individuals	11198	Hydropsyche_sparna_HapD	PX428749
Rice_USDA_Caddisfly_981	MaterialSample	8/5/2025	Animalia	Hydropsyche sparna	species	44.733547	-84.837907	WGS84	US	1	1	individuals	11199	Hydropsyche_sparna_HapH	PX428750
Rice_USDA_Caddisfly_982	MaterialSample	8/5/2025	Animalia	Hydropsyche sparna	species	44.733547	-84.837907	WGS84	US	1	1	individuals	11200	Hydropsyche_sparna_HapE	PX428751
Rice_USDA_Caddisfly_983	MaterialSample	8/5/2025	Animalia	Hydropsyche sparna	species	44.733547	-84.837907	WGS84	US	1	1	individuals	11201	Hydropsyche_sparna_HapD	PX428752
Rice_USDA_Caddisfly_984	MaterialSample	8/5/2025	Animalia	Hydropsyche sparna	species	44.733547	-84.837907	WGS84	US	1	1	individuals	11202	Hydropsyche_sparna_HapD	PX428753
Rice_USDA_Caddisfly_985	MaterialSample	8/5/2025	Animalia	Hydropsyche sparna	species	44.733547	-84.837907	WGS84	US	1	1	individuals	11203	Hydropsyche_sparna_HapD	PX428754
Rice_USDA_Caddisfly_986	MaterialSample	8/5/2025	Animalia	Hydropsyche sparna	species	44.733547	-84.837907	WGS84	US	1	1	individuals	11204	Hydropsyche_sparna_HapD	PX428755
Rice_USDA_Caddisfly_987	MaterialSample	8/5/2025	Animalia	Hydropsyche slossonae	species	44.733547	-84.837907	WGS84	US	1	1	individuals	11205	Hydropsyche_slossonae_HapE	PX428756
Rice_USDA_Caddisfly_988	MaterialSample	8/5/2025	Animalia	Hydropsyche sparna	species	44.733547	-84.837907	WGS84	US	1	1	individuals	11206	Hydropsyche_sparna_HapB	PX428757
Rice_USDA_Caddisfly_989	MaterialSample	8/5/2025	Animalia	Hydropsyche sparna	species	44.733547	-84.837907	WGS84	US	1	1	individuals	11207	Hydropsyche_sparna_HapD	PX428758
Rice_USDA_Caddisfly_990	MaterialSample	8/5/2025	Animalia	Hydropsyche sparna	species	44.733547	-84.837907	WGS84	US	1	1	individuals	11208	Hydropsyche_sparna_HapD	PX428759
Rice_USDA_Caddisfly_991	MaterialSample	8/5/2025	Animalia	Hydropsyche sparna	species	44.733547	-84.837907	WGS84	US	1	1	individuals	11209	Hydropsyche_sparna_HapJ	PX428760
Rice_USDA_Caddisfly_992	MaterialSample	8/5/2025	Animalia	Hydropsyche sparna	species	44.733547	-84.837907	WGS84	US	1	1	individuals	11210	Hydropsyche_sparna_HapD	PX428761
Rice_USDA_Caddisfly_993	MaterialSample	8/5/2025	Animalia	Hydropsyche sparna	species	44.733547	-84.837907	WGS84	US	1	1	individuals	11211	Hydropsyche_sparna_HapB	PX428762
Rice_USDA_Caddisfly_994	MaterialSample	8/5/2025	Animalia	Hydropsyche sparna	species	44.733547	-84.837907	WGS84	US	1	1	individuals	11212	Hydropsyche_sparna_HapD	PX428763
Rice_USDA_Caddisfly_995	MaterialSample	8/5/2025	Animalia	Hydropsyche slossonae	species	44.733547	-84.837907	WGS84	US	1	1	individuals	11213	Hydropsyche_slossonae_HapA	PX428764
Rice_USDA_Caddisfly_996	MaterialSample	8/5/2025	Animalia	Hydropsyche slossonae	species	44.733547	-84.837907	WGS84	US	1	1	individuals	11214	Hydropsyche_slossonae_HapA	PX428765
Rice_USDA_Caddisfly_997	MaterialSample	8/5/2025	Animalia	Hydropsyche sparna	species	44.733547	-84.837907	WGS84	US	1	1	individuals	11215	Hydropsyche_sparna_HapD	PX428766
Rice_USDA_Caddisfly_998	MaterialSample	8/5/2025	Animalia	Hydropsyche sparna	species	44.733547	-84.837907	WGS84	US	1	1	individuals	11217	Hydropsyche_sparna_HapK	PX428767
Rice_USDA_Caddisfly_999	MaterialSample	8/5/2025	Animalia	Hydropsyche slossonae	species	44.733547	-84.837907	WGS84	US	1	1	individuals	11218	Hydropsyche_slossonae_HapA	PX428768
Rice_USDA_Caddisfly_1000	MaterialSample	8/5/2025	Animalia	Hydropsyche sparna	species	44.733547	-84.837907	WGS84	US	1	1	individuals	11219	Hydropsyche_sparna_HapB	PX428769
Rice_USDA_Caddisfly_1001	MaterialSample	8/5/2025	Animalia	Hydropsyche slossonae	species	44.733547	-84.837907	WGS84	US	1	1	individuals	11220	Hydropsyche_slossonae_HapA	PX428770
Rice_USDA_Caddisfly_1002	MaterialSample	8/5/2025	Animalia	Hydropsyche slossonae	species	44.733547	-84.837907	WGS84	US	1	1	individuals	11221	Hydropsyche_slossonae_HapA	PX428771
Rice_USDA_Caddisfly_1003	MaterialSample	8/5/2025	Animalia	Hydropsyche sparna	species	44.733547	-84.837907	WGS84	US	1	1	individuals	11222	Hydropsyche_sparna_HapB	PX428772
Rice_USDA_Caddisfly_1004	MaterialSample	8/5/2025	Animalia	Hydropsyche sparna	species	44.733547	-84.837907	WGS84	US	1	1	individuals	11223	NA
Rice_USDA_Caddisfly_1005	MaterialSample	8/5/2025	Animalia	Hydropsyche slossonae	species	44.733547	-84.837907	WGS84	US	1	1	individuals	11224	Hydropsyche_slossonae_HapA	PX428773
Rice_USDA_Caddisfly_1006	MaterialSample	8/5/2025	Animalia	Hydropsyche slossonae	species	44.733547	-84.837907	WGS84	US	1	1	individuals	11225	Hydropsyche_slossonae_HapF	PX428774
Rice_USDA_Caddisfly_1007	MaterialSample	8/5/2025	Animalia	Hydropsyche sparna	species	44.733547	-84.837907	WGS84	US	1	1	individuals	11226	Hydropsyche_sparna_HapD	PX428775
Rice_USDA_Caddisfly_1008	MaterialSample	8/5/2025	Animalia	Hydropsyche slossonae	species	44.733547	-84.837907	WGS84	US	1	1	individuals	11227	Hydropsyche_slossonae_HapB	PX428776
Rice_USDA_Caddisfly_1009	MaterialSample	8/5/2025	Animalia	Hydropsyche slossonae	species	44.733547	-84.837907	WGS84	US	1	1	individuals	11228	Hydropsyche_slossonae_HapB	PX428777
Rice_USDA_Caddisfly_1010	MaterialSample	8/5/2025	Animalia	Hydropsyche sparna	species	44.733547	-84.837907	WGS84	US	1	1	individuals	11229	Hydropsyche_sparna_HapD	PX428778
Rice_USDA_Caddisfly_1011	MaterialSample	8/5/2025	Animalia	Hydropsyche slossonae	species	44.733547	-84.837907	WGS84	US	1	1	individuals	11230	Hydropsyche_slossonae_HapB	PX428779
Rice_USDA_Caddisfly_1012	MaterialSample	8/5/2025	Animalia	Hydropsyche sparna	species	44.733547	-84.837907	WGS84	US	1	1	individuals	11231	Hydropsyche_sparna_HapD	PX428780
Rice_USDA_Caddisfly_1013	MaterialSample	8/5/2025	Animalia	Hydropsyche slossonae	species	44.733547	-84.837907	WGS84	US	1	1	individuals	11232	Hydropsyche_slossonae_HapB	PX428781
Rice_USDA_Caddisfly_1014	MaterialSample	8/5/2025	Animalia	Hydropsyche sparna	species	44.733547	-84.837907	WGS84	US	1	1	individuals	11233	Hydropsyche_sparna_HapD	PX428782
Rice_USDA_Caddisfly_1015	MaterialSample	8/5/2025	Animalia	Hydropsyche slossonae	species	44.733547	-84.837907	WGS84	US	1	1	individuals	11234	Hydropsyche_slossonae_HapG	PX428783
Rice_USDA_Caddisfly_1016	MaterialSample	8/5/2025	Animalia	Hydropsyche slossonae	species	44.733547	-84.837907	WGS84	US	1	1	individuals	11235	Hydropsyche_slossonae_HapB	PX428784
Rice_USDA_Caddisfly_1017	MaterialSample	8/5/2025	Animalia	Hydropsyche slossonae	species	44.733547	-84.837907	WGS84	US	1	1	individuals	11236	Hydropsyche_slossonae_HapB	PX428785
Rice_USDA_Caddisfly_1018	MaterialSample	8/5/2025	Animalia	Hydropsyche slossonae	species	44.733547	-84.837907	WGS84	US	1	1	individuals	11237	Hydropsyche_slossonae_HapA	PX428786
Rice_USDA_Caddisfly_1019	MaterialSample	8/5/2025	Animalia	Hydropsyche slossonae	species	44.733547	-84.837907	WGS84	US	1	1	individuals	11238	Hydropsyche_slossonae_HapB	PX428787
Rice_USDA_Caddisfly_1020	MaterialSample	8/5/2025	Animalia	Hydropsyche slossonae	species	44.733547	-84.837907	WGS84	US	1	1	individuals	11239	Hydropsyche_slossonae_HapA	PX428788
Rice_USDA_Caddisfly_1021	MaterialSample	8/5/2025	Animalia	Hydropsyche sparna	species	44.733547	-84.837907	WGS84	US	1	1	individuals	11240	Hydropsyche_sparna_HapL	PX428789
Rice_USDA_Caddisfly_1022	MaterialSample	8/5/2025	Animalia	Hydropsyche slossonae	species	44.733547	-84.837907	WGS84	US	1	1	individuals	11241	Hydropsyche_slossonae_HapA	PX428790
Rice_USDA_Caddisfly_1023	MaterialSample	8/5/2025	Animalia	Hydropsyche slossonae	species	44.733547	-84.837907	WGS84	US	1	1	individuals	11242	Hydropsyche_slossonae_HapB	PX428791
Rice_USDA_Caddisfly_1024	MaterialSample	8/5/2025	Animalia	Hydropsyche slossonae	species	44.733547	-84.837907	WGS84	US	1	1	individuals	11243	Hydropsyche_slossonae_HapA	PX428792
Rice_USDA_Caddisfly_1025	MaterialSample	8/5/2025	Animalia	Hydropsyche slossonae	species	44.733547	-84.837907	WGS84	US	1	1	individuals	11244	Hydropsyche_slossonae_HapB	PX428793
Rice_USDA_Caddisfly_1026	MaterialSample	8/5/2025	Animalia	Hydropsyche slossonae	species	44.733547	-84.837907	WGS84	US	1	1	individuals	11245	Hydropsyche_slossonae_HapE	PX428794
Rice_USDA_Caddisfly_1027	MaterialSample	8/5/2025	Animalia	Hydropsyche slossonae	species	44.733547	-84.837907	WGS84	US	1	1	individuals	11246	Hydropsyche_slossonae_HapA	PX428795
Rice_USDA_Caddisfly_1028	MaterialSample	8/5/2025	Animalia	Hydropsyche slossonae	species	44.733547	-84.837907	WGS84	US	1	1	individuals	11247	Hydropsyche_slossonae_HapA	PX428796
Rice_USDA_Caddisfly_1029	MaterialSample	8/5/2025	Animalia	Hydropsyche sparna	species	44.733547	-84.837907	WGS84	US	1	1	individuals	11248	Hydropsyche_sparna_HapD	PX428797
Rice_USDA_Caddisfly_1030	MaterialSample	8/5/2025	Animalia	Hydropsyche sparna	species	44.733547	-84.837907	WGS84	US	1	1	individuals	11249	Hydropsyche_sparna_HapB	PX428798
Rice_USDA_Caddisfly_1031	MaterialSample	8/5/2025	Animalia	Hydropsyche slossonae	species	44.733547	-84.837907	WGS84	US	1	1	individuals	11250	Hydropsyche_slossonae_HapH	PX428799
Rice_USDA_Caddisfly_1032	MaterialSample	8/5/2025	Animalia	Hydropsyche slossonae	species	44.733547	-84.837907	WGS84	US	1	1	individuals	11251	Hydropsyche_slossonae_HapE	PX428800
Rice_USDA_Caddisfly_1033	MaterialSample	8/5/2025	Animalia	Hydropsyche slossonae	species	44.733547	-84.837907	WGS84	US	1	1	individuals	11252	Hydropsyche_slossonae_HapA	PX428801
Rice_USDA_Caddisfly_1034	MaterialSample	8/5/2025	Animalia	Cheumatopsyche oxa	species	44.733547	-84.837907	WGS84	US	1	1	individuals	11253	Cheumatopsyche_oxa_HapY
Rice_USDA_Caddisfly_1035	MaterialSample	8/5/2025	Animalia	Hydropsyche slossonae	species	44.733547	-84.837907	WGS84	US	1	1	individuals	11254	Hydropsyche_slossonae_HapB	PX428802
Rice_USDA_Caddisfly_1036	MaterialSample	8/5/2025	Animalia	Hydropsyche slossonae	species	44.733547	-84.837907	WGS84	US	1	1	individuals	11255	Hydropsyche_slossonae_HapB	PX428803
Rice_USDA_Caddisfly_1037	MaterialSample	8/5/2025	Animalia	Hydropsyche sparna	species	44.733547	-84.837907	WGS84	US	1	1	individuals	11256	Hydropsyche_sparna_HapD	PX428804
Rice_USDA_Caddisfly_1038	MaterialSample	8/5/2025	Animalia	Hydropsyche slossonae	species	44.590744	-83.414589	WGS84	US	1	1	individuals	11257	Hydropsyche_slossonae_HapA	PX428805
Rice_USDA_Caddisfly_1039	MaterialSample	8/5/2025	Animalia	Hydropsyche slossonae	species	44.590744	-83.414589	WGS84	US	1	1	individuals	11258	Hydropsyche_slossonae_HapA	PX428806
Rice_USDA_Caddisfly_1040	MaterialSample	8/5/2025	Animalia	Hydropsyche slossonae	species	44.590744	-83.414589	WGS84	US	1	1	individuals	11259	Hydropsyche_slossonae_HapA	PX428807
Rice_USDA_Caddisfly_1041	MaterialSample	8/5/2025	Animalia	Hydropsyche slossonae	species	44.590744	-83.414589	WGS84	US	1	1	individuals	11260	Hydropsyche_slossonae_HapA	PX428808
Rice_USDA_Caddisfly_1042	MaterialSample	8/5/2025	Animalia	Hydropsyche slossonae	species	44.590744	-83.414589	WGS84	US	1	1	individuals	11261	Hydropsyche_slossonae_HapA	PX428809
Rice_USDA_Caddisfly_1043	MaterialSample	8/5/2025	Animalia	Hydropsyche slossonae	species	44.590744	-83.414589	WGS84	US	1	1	individuals	11262	Hydropsyche_slossonae_HapA	PX428810
Rice_USDA_Caddisfly_1044	MaterialSample	8/5/2025	Animalia	Hydropsyche slossonae	species	44.590744	-83.414589	WGS84	US	1	1	individuals	11263	Hydropsyche_slossonae_HapA	PX428811
Rice_USDA_Caddisfly_1045	MaterialSample	8/5/2025	Animalia	Hydropsyche slossonae	species	44.590744	-83.414589	WGS84	US	1	1	individuals	11264	Hydropsyche_slossonae_HapA	PX428812
Rice_USDA_Caddisfly_1046	MaterialSample	8/5/2025	Animalia	Hydropsyche slossonae	species	44.590744	-83.414589	WGS84	US	1	1	individuals	11265	Hydropsyche_slossonae_HapA	PX428813
Rice_USDA_Caddisfly_1047	MaterialSample	8/5/2025	Animalia	Hydropsyche slossonae	species	44.590744	-83.414589	WGS84	US	1	1	individuals	11266	Hydropsyche_slossonae_HapI	PX428814
Rice_USDA_Caddisfly_1048	MaterialSample	8/5/2025	Animalia	Cheumatopsyche oxa	species	44.590744	-83.414589	WGS84	US	1	1	individuals	11267	Cheumatopsyche_oxa_HapZ	PX428815
Rice_USDA_Caddisfly_1049	MaterialSample	8/5/2025	Animalia	Cheumatopsyche oxa	species	44.590744	-83.414589	WGS84	US	1	1	individuals	11268	Cheumatopsyche_oxa_HapA	PX428816
Rice_USDA_Caddisfly_1050	MaterialSample	8/5/2025	Animalia	Hydropsyche betteni	species	44.590744	-83.414589	WGS84	US	1	1	individuals	11269	Hydropsyche_betteni_HapA	PX428817
Rice_USDA_Caddisfly_1051	MaterialSample	8/5/2025	Animalia	Hydropsyche slossonae	species	44.590744	-83.414589	WGS84	US	1	1	individuals	11270	NA
Rice_USDA_Caddisfly_1052	MaterialSample	8/5/2025	Animalia	Hydropsyche slossonae	species	44.590744	-83.414589	WGS84	US	1	1	individuals	11271	Hydropsyche_slossonae_HapJ	PX428818
Rice_USDA_Caddisfly_1053	MaterialSample	8/5/2025	Animalia	Cheumatopsyche oxa	species	44.590744	-83.414589	WGS84	US	1	1	individuals	11272	Cheumatopsyche_oxa_HapA	PX428819
Rice_USDA_Caddisfly_1054	MaterialSample	8/5/2025	Animalia	Hydropsyche slossonae	species	44.590744	-83.414589	WGS84	US	1	1	individuals	11273	Hydropsyche_slossonae_HapA	PX428820
Rice_USDA_Caddisfly_1055	MaterialSample	8/5/2025	Animalia	Hydropsyche slossonae	species	44.590744	-83.414589	WGS84	US	1	1	individuals	11274	Hydropsyche_slossonae_HapA	PX428821
Rice_USDA_Caddisfly_1056	MaterialSample	8/5/2025	Animalia	Hydropsyche slossonae	species	44.590744	-83.414589	WGS84	US	1	1	individuals	11275	Hydropsyche_slossonae_HapA	PX428822
Rice_USDA_Caddisfly_1057	MaterialSample	8/5/2025	Animalia	Cheumatopsyche oxa	species	44.590744	-83.414589	WGS84	US	1	1	individuals	11276	Cheumatopsyche_oxa_HapAA	PX428823
Rice_USDA_Caddisfly_1058	MaterialSample	8/5/2025	Animalia	Cheumatopsyche oxa	species	44.590744	-83.414589	WGS84	US	1	1	individuals	11277	Cheumatopsyche_oxa_HapAB	PX428824
Rice_USDA_Caddisfly_1059	MaterialSample	8/5/2025	Animalia	Hydropsyche slossonae	species	44.590744	-83.414589	WGS84	US	1	1	individuals	11278	Hydropsyche_slossonae_HapA	PX428825
Rice_USDA_Caddisfly_1060	MaterialSample	8/5/2025	Animalia	Cheumatopsyche oxa	species	44.590744	-83.414589	WGS84	US	1	1	individuals	11279	Cheumatopsyche_oxa_HapAC	PX428826
Rice_USDA_Caddisfly_1061	MaterialSample	8/5/2025	Animalia	Hydropsyche slossonae	species	44.590744	-83.414589	WGS84	US	1	1	individuals	11280	Hydropsyche_slossonae_HapA	PX428827
Rice_USDA_Caddisfly_1062	MaterialSample	8/5/2025	Animalia	Cheumatopsyche oxa	species	44.590744	-83.414589	WGS84	US	1	1	individuals	11281	Cheumatopsyche_oxa_HapA	PX428828
Rice_USDA_Caddisfly_1063	MaterialSample	8/5/2025	Animalia	Hydropsyche slossonae	species	44.590744	-83.414589	WGS84	US	1	1	individuals	11282	Hydropsyche_slossonae_HapA	PX428829
Rice_USDA_Caddisfly_1064	MaterialSample	8/5/2025	Animalia	Hydropsyche betteni	species	44.590744	-83.414589	WGS84	US	1	1	individuals	11283	Hydropsyche_betteni_HapA	PX428830
Rice_USDA_Caddisfly_1065	MaterialSample	8/5/2025	Animalia	Hydropsyche betteni	species	44.590744	-83.414589	WGS84	US	1	1	individuals	11284	Hydropsyche_betteni_HapA	PX428831
Rice_USDA_Caddisfly_1066	MaterialSample	8/5/2025	Animalia	Cheumatopsyche oxa	species	44.590744	-83.414589	WGS84	US	1	1	individuals	11285	Cheumatopsyche_oxa_HapAD	PX428832
Rice_USDA_Caddisfly_1067	MaterialSample	8/5/2025	Animalia	Hydropsyche betteni	species	44.590744	-83.414589	WGS84	US	1	1	individuals	11286	Hydropsyche_betteni_HapA	PX428833
Rice_USDA_Caddisfly_1068	MaterialSample	8/5/2025	Animalia	Hydropsyche betteni	species	44.590744	-83.414589	WGS84	US	1	1	individuals	11287	Hydropsyche_betteni_HapA	PX428834
Rice_USDA_Caddisfly_1069	MaterialSample	8/5/2025	Animalia	Cheumatopsyche oxa	species	44.590744	-83.414589	WGS84	US	1	1	individuals	11288	Cheumatopsyche_oxa_HapAE	PX428835
Rice_USDA_Caddisfly_1070	MaterialSample	8/5/2025	Animalia	Hydropsyche betteni	species	44.590744	-83.414589	WGS84	US	1	1	individuals	11289	Hydropsyche_betteni_HapA	PX428836
Rice_USDA_Caddisfly_1071	MaterialSample	8/5/2025	Animalia	Cheumatopsyche oxa	species	44.590744	-83.414589	WGS84	US	1	1	individuals	11290	Cheumatopsyche_oxa_HapAF	PX428837
Rice_USDA_Caddisfly_1072	MaterialSample	8/5/2025	Animalia	Hydropsyche betteni	species	44.590744	-83.414589	WGS84	US	1	1	individuals	11291	Hydropsyche_betteni_HapA	PX428838
Rice_USDA_Caddisfly_1073	MaterialSample	8/5/2025	Animalia	Cheumatopsyche oxa	species	44.590744	-83.414589	WGS84	US	1	1	individuals	11292	Cheumatopsyche_oxa_HapAG	PX428839
Rice_USDA_Caddisfly_1074	MaterialSample	8/5/2025	Animalia	Cheumatopsyche oxa	species	44.590744	-83.414589	WGS84	US	1	1	individuals	11293	Cheumatopsyche_oxa_HapAH	PX428840
Rice_USDA_Caddisfly_1075	MaterialSample	8/5/2025	Animalia	Cheumatopsyche oxa	species	44.590744	-83.414589	WGS84	US	1	1	individuals	11294	Cheumatopsyche_oxa_HapAI	PX428841
Rice_USDA_Caddisfly_1076	MaterialSample	8/5/2025	Animalia	Cheumatopsyche oxa	species	44.590744	-83.414589	WGS84	US	1	1	individuals	11295	Cheumatopsyche_oxa_HapAJ	PX428842
Rice_USDA_Caddisfly_1077	MaterialSample	8/5/2025	Animalia	Cheumatopsyche oxa	species	44.590744	-83.414589	WGS84	US	1	1	individuals	11296	Cheumatopsyche_oxa_HapAJ	PX428843
Rice_USDA_Caddisfly_1078	MaterialSample	8/5/2025	Animalia	Cheumatopsyche oxa	species	44.590744	-83.414589	WGS84	US	1	1	individuals	11297	Cheumatopsyche_oxa_HapA	PX428844
Rice_USDA_Caddisfly_1079	MaterialSample	8/5/2025	Animalia	Hydropsyche betteni	species	44.590744	-83.414589	WGS84	US	1	1	individuals	11298	Hydropsyche_betteni_HapA	PX428845
Rice_USDA_Caddisfly_1080	MaterialSample	8/5/2025	Animalia	Cheumatopsyche oxa	species	44.590744	-83.414589	WGS84	US	1	1	individuals	11299	Cheumatopsyche_oxa_HapAK	PX428846
Rice_USDA_Caddisfly_1081	MaterialSample	8/5/2025	Animalia	Cheumatopsyche oxa	species	44.590744	-83.414589	WGS84	US	1	1	individuals	11300	Cheumatopsyche_oxa_HapAL	PX428847
Rice_USDA_Caddisfly_1082	MaterialSample	8/5/2025	Animalia	Hydropsyche slossonae	species	44.590744	-83.414589	WGS84	US	1	1	individuals	11301	Hydropsyche_slossonae_HapK	PX428848
Rice_USDA_Caddisfly_1083	MaterialSample	7/31/2025	Animalia	Hydropsyche sparna	species	41.726598	-86.264183	WGS84	US	1	1	individuals	11302	Hydropsyche_sparna_HapM	PX428849
Rice_USDA_Caddisfly_1084	MaterialSample	7/31/2025	Animalia	Hydropsyche sparna	species	41.726598	-86.264183	WGS84	US	1	1	individuals	11303	Hydropsyche_sparna_HapA	PX428850
Rice_USDA_Caddisfly_1085	MaterialSample	7/31/2025	Animalia	Hydropsyche sparna	species	41.726598	-86.264183	WGS84	US	1	1	individuals	11304	Hydropsyche_sparna_HapN	PX428851
Rice_USDA_Caddisfly_1086	MaterialSample	7/31/2025	Animalia	Hydropsyche sparna	species	41.726598	-86.264183	WGS84	US	1	1	individuals	11305	Hydropsyche_sparna_HapA	PX428852
Rice_USDA_Caddisfly_1087	MaterialSample	7/31/2025	Animalia	Hydropsyche sparna	species	41.726598	-86.264183	WGS84	US	1	1	individuals	11306	Hydropsyche_sparna_HapO	PX428853
Rice_USDA_Caddisfly_1088	MaterialSample	7/31/2025	Animalia	Hydropsyche sparna	species	41.726598	-86.264183	WGS84	US	1	1	individuals	11307	Hydropsyche_sparna_HapB	PX428854
Rice_USDA_Caddisfly_1089	MaterialSample	7/31/2025	Animalia	Hydropsyche sparna	species	41.726598	-86.264183	WGS84	US	1	1	individuals	11308	Hydropsyche_sparna_HapP	PX428855
Rice_USDA_Caddisfly_1090	MaterialSample	7/31/2025	Animalia	Hydropsyche sparna	species	41.726598	-86.264183	WGS84	US	1	1	individuals	11309	Hydropsyche_sparna_HapA	PX428856
Rice_USDA_Caddisfly_1091	MaterialSample	7/31/2025	Animalia	Hydropsyche sparna	species	41.726598	-86.264183	WGS84	US	1	1	individuals	11310	Hydropsyche_sparna_HapP	PX428857
Rice_USDA_Caddisfly_1092	MaterialSample	7/31/2025	Animalia	Hydropsyche sparna	species	41.726598	-86.264183	WGS84	US	1	1	individuals	11311	Hydropsyche_sparna_HapD	PX428858
Rice_USDA_Caddisfly_1093	MaterialSample	7/31/2025	Animalia	Hydropsyche sparna	species	41.726598	-86.264183	WGS84	US	1	1	individuals	11312	Hydropsyche_sparna_HapQ	PX428859
Rice_USDA_Caddisfly_1094	MaterialSample	7/31/2025	Animalia	Hydropsyche sparna	species	41.726598	-86.264183	WGS84	US	1	1	individuals	11313	Hydropsyche_sparna_HapA	PX428860
Rice_USDA_Caddisfly_1095	MaterialSample	7/31/2025	Animalia	Hydropsyche sparna	species	41.726598	-86.264183	WGS84	US	1	1	individuals	11314	Hydropsyche_sparna_HapR	PX428861
Rice_USDA_Caddisfly_1096	MaterialSample	7/31/2025	Animalia	Hydropsyche sparna	species	41.726598	-86.264183	WGS84	US	1	1	individuals	11315	Hydropsyche_sparna_HapS	PX428862
Rice_USDA_Caddisfly_1097	MaterialSample	7/31/2025	Animalia	Hydropsyche sparna	species	41.726598	-86.264183	WGS84	US	1	1	individuals	11316	Hydropsyche_sparna_HapA	PX428863
Rice_USDA_Caddisfly_1098	MaterialSample	7/31/2025	Animalia	Hydropsyche sparna	species	41.726598	-86.264183	WGS84	US	1	1	individuals	11317	Hydropsyche_sparna_HapD	PX428864
Rice_USDA_Caddisfly_1099	MaterialSample	7/31/2025	Animalia	Hydropsyche sparna	species	41.726598	-86.264183	WGS84	US	1	1	individuals	11318	Hydropsyche_sparna_HapN	PX428865
Rice_USDA_Caddisfly_1100	MaterialSample	7/31/2025	Animalia	Hydropsyche sparna	species	41.726598	-86.264183	WGS84	US	1	1	individuals	11319	Hydropsyche_sparna_HapA	PX428866
Rice_USDA_Caddisfly_1101	MaterialSample	7/31/2025	Animalia	Hydropsyche sparna	species	41.726598	-86.264183	WGS84	US	1	1	individuals	11320	Hydropsyche_sparna_HapA	PX428867
Rice_USDA_Caddisfly_1102	MaterialSample	7/31/2025	Animalia	Hydropsyche sparna	species	41.726598	-86.264183	WGS84	US	1	1	individuals	11321	Hydropsyche_sparna_HapT	PX428868
Rice_USDA_Caddisfly_1103	MaterialSample	7/31/2025	Animalia	Hydropsyche sparna	species	41.726598	-86.264183	WGS84	US	1	1	individuals	11322	Hydropsyche_sparna_HapU	PX428869
Rice_USDA_Caddisfly_1104	MaterialSample	7/31/2025	Animalia	Hydropsyche sparna	species	41.726598	-86.264183	WGS84	US	1	1	individuals	11323	Hydropsyche_sparna_HapV	PX428870
Rice_USDA_Caddisfly_1105	MaterialSample	7/31/2025	Animalia	Hydropsyche sparna	species	41.726598	-86.264183	WGS84	US	1	1	individuals	11324	Hydropsyche_sparna_HapA	PX428871
Rice_USDA_Caddisfly_1106	MaterialSample	7/31/2025	Animalia	Hydropsyche sparna	species	41.726598	-86.264183	WGS84	US	1	1	individuals	11325	Hydropsyche_sparna_HapW	PX428872
Rice_USDA_Caddisfly_1107	MaterialSample	7/31/2025	Animalia	Hydropsyche sparna	species	41.726598	-86.264183	WGS84	US	1	1	individuals	11326	Hydropsyche_sparna_HapX	PX428873
Rice_USDA_Caddisfly_1108	MaterialSample	7/31/2025	Animalia	Hydropsyche sparna	species	41.726598	-86.264183	WGS84	US	1	1	individuals	11327	Hydropsyche_sparna_HapV	PX428874
Rice_USDA_Caddisfly_1109	MaterialSample	7/31/2025	Animalia	Hydropsyche sparna	species	41.726598	-86.264183	WGS84	US	1	1	individuals	11328	Hydropsyche_sparna_HapY	PX428875
Rice_USDA_Caddisfly_1110	MaterialSample	7/31/2025	Animalia	Hydropsyche sparna	species	41.726598	-86.264183	WGS84	US	1	1	individuals	11329	Hydropsyche_sparna_HapN	PX428876
Rice_USDA_Caddisfly_1111	MaterialSample	7/31/2025	Animalia	Hydropsyche sparna	species	41.726598	-86.264183	WGS84	US	1	1	individuals	11330	Hydropsyche_sparna_HapZ	PX428877
Rice_USDA_Caddisfly_1112	MaterialSample	7/31/2025	Animalia	Hydropsyche sparna	species	41.726598	-86.264183	WGS84	US	1	1	individuals	11331	Hydropsyche_sparna_HapN	PX428878
Rice_USDA_Caddisfly_1113	MaterialSample	7/31/2025	Animalia	Hydropsyche sparna	species	41.726598	-86.264183	WGS84	US	1	1	individuals	11332	Hydropsyche_sparna_HapAA	PX428879
Rice_USDA_Caddisfly_1114	MaterialSample	7/31/2025	Animalia	Hydropsyche sparna	species	41.726598	-86.264183	WGS84	US	1	1	individuals	11333	Hydropsyche_sparna_HapA	PX428880
Rice_USDA_Caddisfly_1115	MaterialSample	7/31/2025	Animalia	Hydropsyche sparna	species	41.726598	-86.264183	WGS84	US	1	1	individuals	11334	Hydropsyche_sparna_HapT	PX428881
Rice_USDA_Caddisfly_1116	MaterialSample	7/31/2025	Animalia	Hydropsyche sparna	species	41.726598	-86.264183	WGS84	US	1	1	individuals	11335	Hydropsyche_sparna_HapA	PX428882
Rice_USDA_Caddisfly_1117	MaterialSample	7/31/2025	Animalia	Hydropsyche sparna	species	41.726598	-86.264183	WGS84	US	1	1	individuals	11336	Hydropsyche_sparna_HapN	PX428883
Rice_USDA_Caddisfly_1118	MaterialSample	7/31/2025	Animalia	Hydropsyche sparna	species	41.726598	-86.264183	WGS84	US	1	1	individuals	11337	Hydropsyche_sparna_HapAB	PX428884
Rice_USDA_Caddisfly_1119	MaterialSample	7/31/2025	Animalia	Hydropsyche sparna	species	41.726598	-86.264183	WGS84	US	1	1	individuals	11338	Hydropsyche_sparna_HapAC	PX428885
Rice_USDA_Caddisfly_1120	MaterialSample	7/31/2025	Animalia	Hydropsyche sparna	species	41.726598	-86.264183	WGS84	US	1	1	individuals	11339	Hydropsyche_sparna_HapAD	PX428886
Rice_USDA_Caddisfly_1121	MaterialSample	7/31/2025	Animalia	Hydropsyche sparna	species	41.726598	-86.264183	WGS84	US	1	1	individuals	11340	Hydropsyche_sparna_HapAE	PX428887
Rice_USDA_Caddisfly_1122	MaterialSample	7/31/2025	Animalia	Hydropsyche sparna	species	41.726598	-86.264183	WGS84	US	1	1	individuals	11341	Hydropsyche_sparna_HapA	PX428888
Rice_USDA_Caddisfly_1123	MaterialSample	7/31/2025	Animalia	Hydropsyche sparna	species	41.726598	-86.264183	WGS84	US	1	1	individuals	11342	Hydropsyche_sparna_HapAE	PX428889
Rice_USDA_Caddisfly_1124	MaterialSample	7/31/2025	Animalia	Hydropsyche sparna	species	41.726598	-86.264183	WGS84	US	1	1	individuals	11343	Hydropsyche_sparna_HapAF	PX428890
Rice_USDA_Caddisfly_1125	MaterialSample	7/31/2025	Animalia	Hydropsyche sparna	species	41.726598	-86.264183	WGS84	US	1	1	individuals	11344	Hydropsyche_sparna_HapP	PX428891
Rice_USDA_Caddisfly_1126	MaterialSample	7/31/2025	Animalia	Hydropsyche sparna	species	41.726598	-86.264183	WGS84	US	1	1	individuals	11345	Hydropsyche_sparna_HapB	PX428892
Rice_USDA_Caddisfly_1127	MaterialSample	7/31/2025	Animalia	Hydropsyche sparna	species	41.726598	-86.264183	WGS84	US	1	1	individuals	11346	Hydropsyche_sparna_HapAG	PX428893
Rice_USDA_Caddisfly_1128	MaterialSample	7/31/2025	Animalia	Hydropsyche sparna	species	41.726598	-86.264183	WGS84	US	1	1	individuals	11347	Hydropsyche_sparna_HapA	PX428894
Rice_USDA_Caddisfly_1129	MaterialSample	7/31/2025	Animalia	Hydropsyche sparna	species	41.726598	-86.264183	WGS84	US	1	1	individuals	11348	Hydropsyche_sparna_HapAH	PX428895
Rice_USDA_Caddisfly_1130	MaterialSample	7/31/2025	Animalia	Hydropsyche sparna	species	41.726598	-86.264183	WGS84	US	1	1	individuals	11349	Hydropsyche_sparna_HapG	PX428896
Rice_USDA_Caddisfly_1131	MaterialSample	7/31/2025	Animalia	Hydropsyche sparna	species	41.726598	-86.264183	WGS84	US	1	1	individuals	11350	Hydropsyche_sparna_HapAI	PX428897
Rice_USDA_Caddisfly_1132	MaterialSample	7/31/2025	Animalia	Hydropsyche sparna	species	41.726598	-86.264183	WGS84	US	1	1	individuals	11351	Hydropsyche_sparna_HapAE	PX428898
Rice_USDA_Caddisfly_1133	MaterialSample	7/31/2025	Animalia	Hydropsyche sparna	species	41.726598	-86.264183	WGS84	US	1	1	individuals	11352	Hydropsyche_sparna_HapAJ	PX428899
Rice_USDA_Caddisfly_1134	MaterialSample	7/31/2025	Animalia	Hydropsyche sparna	species	41.726598	-86.264183	WGS84	US	1	1	individuals	11353	Hydropsyche_sparna_HapN	PX428900
Rice_USDA_Caddisfly_1135	MaterialSample	7/31/2025	Animalia	Hydropsyche sparna	species	41.726598	-86.264183	WGS84	US	1	1	individuals	11354	Hydropsyche_sparna_HapAK	PX428901
Rice_USDA_Caddisfly_1136	MaterialSample	7/31/2025	Animalia	Cheumatopsyche oxa	species	41.726598	-86.264183	WGS84	US	1	1	individuals	11355	Cheumatopsyche_oxa_HapAM	PX428902
Rice_USDA_Caddisfly_1137	MaterialSample	7/31/2025	Animalia	Hydropsyche sparna	species	41.726598	-86.264183	WGS84	US	1	1	individuals	11356	Hydropsyche_sparna_HapB	PX428903
Rice_USDA_Caddisfly_1138	MaterialSample	7/31/2025	Animalia	Hydropsyche sparna	species	41.726598	-86.264183	WGS84	US	1	1	individuals	11357	Hydropsyche_sparna_HapO	PX428904
Rice_USDA_Caddisfly_1139	MaterialSample	7/31/2025	Animalia	Hydropsyche sparna	species	41.726598	-86.264183	WGS84	US	1	1	individuals	11358	Hydropsyche_sparna_HapAE	PX428905
Rice_USDA_Caddisfly_1140	MaterialSample	7/31/2025	Animalia	Hydropsyche sparna	species	41.726598	-86.264183	WGS84	US	1	1	individuals	11359	Hydropsyche_sparna_HapF	PX428906
Rice_USDA_Caddisfly_1141	MaterialSample	7/31/2025	Animalia	Hydropsyche sparna	species	41.726598	-86.264183	WGS84	US	1	1	individuals	11360	Hydropsyche_sparna_HapA	PX428907
Rice_USDA_Caddisfly_1142	MaterialSample	7/31/2025	Animalia	Hydropsyche sparna	species	41.726598	-86.264183	WGS84	US	1	1	individuals	11361	Hydropsyche_sparna_HapA	PX428908
Rice_USDA_Caddisfly_1143	MaterialSample	7/31/2025	Animalia	Hydropsyche bronta	species	41.726598	-86.264183	WGS84	US	1	1	individuals	11362	Hydropsyche_bronta_HapZ	PX428909
Rice_USDA_Caddisfly_1144	MaterialSample	7/31/2025	Animalia	Hydropsyche sparna	species	41.726598	-86.264183	WGS84	US	1	1	individuals	11363	Hydropsyche_sparna_HapAL	PX428910
Rice_USDA_Caddisfly_1145	MaterialSample	7/31/2025	Animalia	Hydropsyche sparna	species	41.726598	-86.264183	WGS84	US	1	1	individuals	11364	Hydropsyche_sparna_HapAM	PX428911
Rice_USDA_Caddisfly_1146	MaterialSample	7/31/2025	Animalia	Hydropsyche sparna	species	41.726598	-86.264183	WGS84	US	1	1	individuals	11365	Hydropsyche_sparna_HapT	PX428912
Rice_USDA_Caddisfly_1147	MaterialSample	7/31/2025	Animalia	Hydropsyche sparna	species	41.726598	-86.264183	WGS84	US	1	1	individuals	11366	Hydropsyche_sparna_HapAN	PX428913
Rice_USDA_Caddisfly_1148	MaterialSample	7/31/2025	Animalia	Cheumatopsyche oxa	species	41.726598	-86.264183	WGS84	US	1	1	individuals	11367	Cheumatopsyche_oxa_HapAN	PX428914
Rice_USDA_Caddisfly_1149	MaterialSample	7/31/2025	Animalia	Hydropsyche sparna	species	41.726598	-86.264183	WGS84	US	1	1	individuals	11368	Hydropsyche_sparna_HapAO	PX428915
Rice_USDA_Caddisfly_1150	MaterialSample	7/31/2025	Animalia	Hydropsyche sparna	species	41.726598	-86.264183	WGS84	US	1	1	individuals	11369	Hydropsyche_sparna_HapA	PX428916
Rice_USDA_Caddisfly_1151	MaterialSample	7/31/2025	Animalia	Hydropsyche sparna	species	41.726598	-86.264183	WGS84	US	1	1	individuals	11370	Hydropsyche_sparna_HapA	PX428917
Rice_USDA_Caddisfly_1152	MaterialSample	7/31/2025	Animalia	Hydropsyche sparna	species	41.726598	-86.264183	WGS84	US	1	1	individuals	11371	Hydropsyche_sparna_HapF	PX428918
Rice_USDA_Caddisfly_1153	MaterialSample	7/31/2025	Animalia	Hydropsyche sparna	species	41.726598	-86.264183	WGS84	US	1	1	individuals	11372	Hydropsyche_sparna_HapA	PX428919
Rice_USDA_Caddisfly_1154	MaterialSample	7/31/2025	Animalia	Hydropsyche sparna	species	41.726598	-86.264183	WGS84	US	1	1	individuals	11373	Hydropsyche_sparna_HapA	PX428920
Rice_USDA_Caddisfly_1155	MaterialSample	7/31/2025	Animalia	Hydropsyche sparna	species	41.726598	-86.264183	WGS84	US	1	1	individuals	11374	Hydropsyche_sparna_HapAE	PX428921
Rice_USDA_Caddisfly_1156	MaterialSample	7/31/2025	Animalia	Hydropsyche sparna	species	41.726598	-86.264183	WGS84	US	1	1	individuals	11375	Hydropsyche_sparna_HapA	PX428922
Rice_USDA_Caddisfly_1157	MaterialSample	7/31/2025	Animalia	Hydropsyche sparna	species	41.726598	-86.264183	WGS84	US	1	1	individuals	11376	Hydropsyche_sparna_HapA	PX428923
Rice_USDA_Caddisfly_1158	MaterialSample	7/31/2025	Animalia	Hydropsyche sparna	species	41.726598	-86.264183	WGS84	US	1	1	individuals	11377	Hydropsyche_sparna_HapS	PX428924
Rice_USDA_Caddisfly_1159	MaterialSample	7/31/2025	Animalia	Hydropsyche sparna	species	41.726598	-86.264183	WGS84	US	1	1	individuals	11378	Hydropsyche_sparna_HapAE	PX428925
Rice_USDA_Caddisfly_1160	MaterialSample	7/31/2025	Animalia	Hydropsyche sparna	species	41.726598	-86.264183	WGS84	US	1	1	individuals	11379	Hydropsyche_sparna_HapAP	PX428926
Rice_USDA_Caddisfly_1161	MaterialSample	7/31/2025	Animalia	Hydropsyche sparna	species	41.726598	-86.264183	WGS84	US	1	1	individuals	11380	Hydropsyche_sparna_HapAQ	PX428927
Rice_USDA_Caddisfly_1162	MaterialSample	7/31/2025	Animalia	Hydropsyche sparna	species	41.726598	-86.264183	WGS84	US	1	1	individuals	11381	NA
Rice_USDA_Caddisfly_1163	MaterialSample	7/31/2025	Animalia	Hydropsyche sparna	species	41.726598	-86.264183	WGS84	US	1	1	individuals	11382	Hydropsyche_sparna_HapAE	PX428928
Rice_USDA_Caddisfly_1164	MaterialSample	7/31/2025	Animalia	Cheumatopsyche oxa	species	41.726598	-86.264183	WGS84	US	1	1	individuals	11383	Cheumatopsyche_oxa_HapAO	PX428929
Rice_USDA_Caddisfly_1165	MaterialSample	7/31/2025	Animalia	Hydropsyche sparna	species	41.726598	-86.264183	WGS84	US	1	1	individuals	11384	Hydropsyche_sparna_HapA	PX428930
Rice_USDA_Caddisfly_1166	MaterialSample	8/1/2025	Animalia	Hydropsyche betteni	species	42.4282	-90.426	WGS84	US	1	1	individuals	11385	Hydropsyche_betteni_HapAC	PX428931
Rice_USDA_Caddisfly_1167	MaterialSample	8/1/2025	Animalia	Cheumatopsyche oxa	species	42.4282	-90.426	WGS84	US	1	1	individuals	11387	Cheumatopsyche_oxa_HapAR	PX428932
Rice_USDA_Caddisfly_1168	MaterialSample	8/1/2025	Animalia	Hydropsyche bronta	species	42.4282	-90.426	WGS84	US	1	1	individuals	11388	Hydropsyche_bronta_HapAA	PX428933
Rice_USDA_Caddisfly_1169	MaterialSample	8/1/2025	Animalia	Hydropsyche betteni	species	42.4282	-90.426	WGS84	US	1	1	individuals	11390	Hydropsyche_betteni_HapAC	PX428934
Rice_USDA_Caddisfly_1170	MaterialSample	8/1/2025	Animalia	Hydropsyche betteni	species	42.4282	-90.426	WGS84	US	1	1	individuals	11391	Hydropsyche_betteni_HapAC	PX428935
Rice_USDA_Caddisfly_1171	MaterialSample	8/1/2025	Animalia	Cheumatopsyche oxa	species	42.4282	-90.426	WGS84	US	1	1	individuals	11392	Cheumatopsyche_oxa_HapAP	PX428936
Rice_USDA_Caddisfly_1172	MaterialSample	8/1/2025	Animalia	Hydropsyche betteni	species	42.4282	-90.426	WGS84	US	1	1	individuals	11393	Hydropsyche_betteni_HapAC	PX428937
Rice_USDA_Caddisfly_1173	MaterialSample	8/1/2025	Animalia	Hydropsyche betteni	species	42.4282	-90.426	WGS84	US	1	1	individuals	11395	Hydropsyche_betteni_HapBG	PX428938
Rice_USDA_Caddisfly_1174	MaterialSample	8/1/2025	Animalia	Cheumatopsyche oxa	species	42.4282	-90.426	WGS84	US	1	1	individuals	11396	Cheumatopsyche_oxa_HapAQ	PX428939
Rice_USDA_Caddisfly_1175	MaterialSample	8/1/2025	Animalia	Hydropsyche alhedra	species	42.4282	-90.426	WGS84	US	1	1	individuals	11397	NA
Rice_USDA_Caddisfly_1176	MaterialSample	8/1/2025	Animalia	Hydropsyche betteni	species	42.4282	-90.426	WGS84	US	1	1	individuals	11398	Hydropsyche_betteni_HapBG	PX428940
Rice_USDA_Caddisfly_1177	MaterialSample	8/1/2025	Animalia	Hydropsyche betteni	species	42.4282	-90.426	WGS84	US	1	1	individuals	11399	Hydropsyche_betteni_HapBD	PX428941
Rice_USDA_Caddisfly_1178	MaterialSample	8/1/2025	Animalia	Cheumatopsyche oxa	species	42.4282	-90.426	WGS84	US	1	1	individuals	11400	Cheumatopsyche_oxa_HapAR	PX428942
Rice_USDA_Caddisfly_1179	MaterialSample	8/1/2025	Animalia	Hydropsyche alhedra	species	42.4282	-90.426	WGS84	US	1	1	individuals	11401	NA
Rice_USDA_Caddisfly_1180	MaterialSample	8/1/2025	Animalia	Cheumatopsyche oxa	species	42.4282	-90.426	WGS84	US	1	1	individuals	11402	Cheumatopsyche_oxa_HapT	PX428943
Rice_USDA_Caddisfly_1181	MaterialSample	8/1/2025	Animalia	Cheumatopsyche oxa	species	42.4282	-90.426	WGS84	US	1	1	individuals	11403	Cheumatopsyche_oxa_HapAR	PX428944
Rice_USDA_Caddisfly_1182	MaterialSample	8/1/2025	Animalia	Cheumatopsyche oxa	species	42.4282	-90.426	WGS84	US	1	1	individuals	11404	Cheumatopsyche_oxa_HapAS	PX428945
Rice_USDA_Caddisfly_1183	MaterialSample	8/1/2025	Animalia	Cheumatopsyche oxa	species	42.4282	-90.426	WGS84	US	1	1	individuals	11405	Cheumatopsyche_oxa_HapAR	PX428946
Rice_USDA_Caddisfly_1184	MaterialSample	8/1/2025	Animalia	Cheumatopsyche oxa	species	42.4282	-90.426	WGS84	US	1	1	individuals	11406	Cheumatopsyche_oxa_HapAR	PX428947
Rice_USDA_Caddisfly_1185	MaterialSample	8/1/2025	Animalia	Cheumatopsyche oxa	species	42.4282	-90.426	WGS84	US	1	1	individuals	11407	Cheumatopsyche_oxa_HapAS	PX428948
Rice_USDA_Caddisfly_1186	MaterialSample	8/1/2025	Animalia	Cheumatopsyche oxa	species	42.4282	-90.426	WGS84	US	1	1	individuals	11408	Cheumatopsyche_oxa_HapT	PX428949
Rice_USDA_Caddisfly_1187	MaterialSample	8/1/2025	Animalia	Hydropsyche alhedra	species	42.4282	-90.426	WGS84	US	1	1	individuals	11409	NA
Rice_USDA_Caddisfly_1188	MaterialSample	8/1/2025	Animalia	Hydropsyche alhedra	species	42.4282	-90.426	WGS84	US	1	1	individuals	11410	NA
Rice_USDA_Caddisfly_1189	MaterialSample	8/1/2025	Animalia	Cheumatopsyche oxa	species	42.4282	-90.426	WGS84	US	1	1	individuals	11412	Cheumatopsyche_oxa_HapAR	PX428950
Rice_USDA_Caddisfly_1190	MaterialSample	8/1/2025	Animalia	Cheumatopsyche oxa	species	42.4282	-90.426	WGS84	US	1	1	individuals	11413	Cheumatopsyche_oxa_HapAR	PX428951
Rice_USDA_Caddisfly_1191	MaterialSample	8/1/2025	Animalia	Cheumatopsyche oxa	species	42.4282	-90.426	WGS84	US	1	1	individuals	11414	NA
Rice_USDA_Caddisfly_1192	MaterialSample	8/1/2025	Animalia	Hydropsyche bronta	species	42.4282	-90.426	WGS84	US	1	1	individuals	11415	Hydropsyche_bronta_HapN	PX428952
Rice_USDA_Caddisfly_1193	MaterialSample	8/1/2025	Animalia	Hydropsyche betteni	species	42.4282	-90.426	WGS84	US	1	1	individuals	11416	Hydropsyche_betteni_HapBT	PX428953
Rice_USDA_Caddisfly_1194	MaterialSample	8/1/2025	Animalia	Hydropsyche betteni	species	42.4282	-90.426	WGS84	US	1	1	individuals	11417	Hydropsyche_betteni_HapBU	PX428954
Rice_USDA_Caddisfly_1195	MaterialSample	8/1/2025	Animalia	Hydropsyche alhedra	species	42.4282	-90.426	WGS84	US	1	1	individuals	11418	NA
Rice_USDA_Caddisfly_1196	MaterialSample	8/1/2025	Animalia	Hydropsyche alhedra	species	42.4282	-90.426	WGS84	US	1	1	individuals	11419	NA
Rice_USDA_Caddisfly_1197	MaterialSample	8/1/2025	Animalia	Cheumatopsyche oxa	species	42.4282	-90.426	WGS84	US	1	1	individuals	11420	Cheumatopsyche_oxa_HapAR	PX428955
Rice_USDA_Caddisfly_1198	MaterialSample	8/1/2025	Animalia	Cheumatopsyche oxa	species	42.4282	-90.426	WGS84	US	1	1	individuals	11421	Cheumatopsyche_oxa_HapAR	PX428956
Rice_USDA_Caddisfly_1199	MaterialSample	8/1/2025	Animalia	Hydropsyche betteni	species	42.4282	-90.426	WGS84	US	1	1	individuals	11422	Hydropsyche_betteni_HapBG	PX428957
Rice_USDA_Caddisfly_1200	MaterialSample	8/1/2025	Animalia	Cheumatopsyche oxa	species	42.4282	-90.426	WGS84	US	1	1	individuals	11423	Cheumatopsyche_oxa_HapAR	PX428958
Rice_USDA_Caddisfly_1201	MaterialSample	8/1/2025	Animalia	Hydropsyche slossonae	species	42.4282	-90.426	WGS84	US	1	1	individuals	11424	Hydropsyche_slossonae_HapL	PX428959
Rice_USDA_Caddisfly_1202	MaterialSample	8/1/2025	Animalia	Cheumatopsyche analis	species	42.4282	-90.426	WGS84	US	1	1	individuals	11425	Cheumatopsyche_analis_HapCC	PX428960
Rice_USDA_Caddisfly_1203	MaterialSample	8/1/2025	Animalia	Cheumatopsyche oxa	species	42.4282	-90.426	WGS84	US	1	1	individuals	11426	Cheumatopsyche_oxa_HapAR	PX428961
Rice_USDA_Caddisfly_1204	MaterialSample	8/3/2025	Animalia	Hydropsyche betteni	species	40.697953	-87.400801	WGS84	US	1	1	individuals	11427	Hydropsyche_betteni_HapZ	PX428962
Rice_USDA_Caddisfly_1205	MaterialSample	8/3/2025	Animalia	Hydropsyche betteni	species	40.697953	-87.400801	WGS84	US	1	1	individuals	11428	Hydropsyche_betteni_HapAW	PX428963
Rice_USDA_Caddisfly_1206	MaterialSample	8/3/2025	Animalia	Hydropsyche betteni	species	40.697953	-87.400801	WGS84	US	1	1	individuals	11429	Hydropsyche_betteni_HapAJ	PX428964
Rice_USDA_Caddisfly_1207	MaterialSample	8/3/2025	Animalia	Hydropsyche betteni	species	40.697953	-87.400801	WGS84	US	1	1	individuals	11430	Hydropsyche_betteni_HapZ	PX428965
Rice_USDA_Caddisfly_1208	MaterialSample	8/3/2025	Animalia	Cheumatopsyche analis	species	40.697953	-87.400801	WGS84	US	1	1	individuals	11431	Cheumatopsyche_analis_HapBU	PX428966
Rice_USDA_Caddisfly_1209	MaterialSample	8/3/2025	Animalia	Hydropsyche betteni	species	40.697953	-87.400801	WGS84	US	1	1	individuals	11432	Hydropsyche_betteni_HapZ	PX428967
Rice_USDA_Caddisfly_1210	MaterialSample	8/3/2025	Animalia	Hydropsyche betteni	species	40.697953	-87.400801	WGS84	US	1	1	individuals	11433	Hydropsyche_betteni_HapBV	PX428968
Rice_USDA_Caddisfly_1211	MaterialSample	8/3/2025	Animalia	Cheumatopsyche analis	species	40.697953	-87.400801	WGS84	US	1	1	individuals	11434	Cheumatopsyche_analis_HapI	PX428969
Rice_USDA_Caddisfly_1212	MaterialSample	8/3/2025	Animalia	Cheumatopsyche analis	species	40.697953	-87.400801	WGS84	US	1	1	individuals	11435	Cheumatopsyche_analis_HapEP	PX428970
Rice_USDA_Caddisfly_1213	MaterialSample	8/3/2025	Animalia	Hydropsyche betteni	species	40.697953	-87.400801	WGS84	US	1	1	individuals	11436	Hydropsyche_betteni_HapBW	PX428971
Rice_USDA_Caddisfly_1214	MaterialSample	8/3/2025	Animalia	Cheumatopsyche analis	species	40.697953	-87.400801	WGS84	US	1	1	individuals	11437	Cheumatopsyche_analis_HapEQ	PX428972
Rice_USDA_Caddisfly_1215	MaterialSample	8/3/2025	Animalia	Hydropsyche betteni	species	40.697953	-87.400801	WGS84	US	1	1	individuals	11438	Hydropsyche_betteni_HapAI	PX428973
Rice_USDA_Caddisfly_1216	MaterialSample	8/3/2025	Animalia	Cheumatopsyche analis	species	40.697953	-87.400801	WGS84	US	1	1	individuals	11439	Cheumatopsyche_analis_HapBN	PX428974
Rice_USDA_Caddisfly_1217	MaterialSample	8/3/2025	Animalia	Hydropsyche betteni	species	40.697953	-87.400801	WGS84	US	1	1	individuals	11440	Hydropsyche_betteni_HapZ	PX428975
Rice_USDA_Caddisfly_1218	MaterialSample	8/3/2025	Animalia	Hydropsyche betteni	species	40.697953	-87.400801	WGS84	US	1	1	individuals	11441	Hydropsyche_betteni_HapAC	PX428976
Rice_USDA_Caddisfly_1219	MaterialSample	8/3/2025	Animalia	Cheumatopsyche analis	species	40.697953	-87.400801	WGS84	US	1	1	individuals	11442	Cheumatopsyche_analis_HapCC	PX428977
Rice_USDA_Caddisfly_1220	MaterialSample	8/3/2025	Animalia	Hydropsyche betteni	species	40.697953	-87.400801	WGS84	US	1	1	individuals	11443	Hydropsyche_betteni_HapBX	PX428978
Rice_USDA_Caddisfly_1221	MaterialSample	8/3/2025	Animalia	Cheumatopsyche analis	species	40.697953	-87.400801	WGS84	US	1	1	individuals	11444	Cheumatopsyche_analis_HapER	PX428979
Rice_USDA_Caddisfly_1222	MaterialSample	8/3/2025	Animalia	Cheumatopsyche analis	species	40.697953	-87.400801	WGS84	US	1	1	individuals	11445	Cheumatopsyche_analis_HapCC	PX428980
Rice_USDA_Caddisfly_1223	MaterialSample	8/3/2025	Animalia	Hydropsyche betteni	species	40.697953	-87.400801	WGS84	US	1	1	individuals	11446	Hydropsyche_betteni_HapZ	PX428981
Rice_USDA_Caddisfly_1224	MaterialSample	8/3/2025	Animalia	Hydropsyche betteni	species	40.697953	-87.400801	WGS84	US	1	1	individuals	11447	Hydropsyche_betteni_HapAG	PX428982
Rice_USDA_Caddisfly_1225	MaterialSample	8/3/2025	Animalia	Hydropsyche betteni	species	40.697953	-87.400801	WGS84	US	1	1	individuals	11448	Hydropsyche_betteni_HapBY	PX428983
Rice_USDA_Caddisfly_1226	MaterialSample	8/3/2025	Animalia	Hydropsyche betteni	species	40.697953	-87.400801	WGS84	US	1	1	individuals	11449	Hydropsyche_betteni_HapZ	PX428984
Rice_USDA_Caddisfly_1227	MaterialSample	8/3/2025	Animalia	Hydropsyche betteni	species	40.697953	-87.400801	WGS84	US	1	1	individuals	11450	Hydropsyche_betteni_HapAG	PX428985
Rice_USDA_Caddisfly_1228	MaterialSample	8/3/2025	Animalia	Hydropsyche betteni	species	40.697953	-87.400801	WGS84	US	1	1	individuals	11451	Hydropsyche_betteni_HapBZ	PX428986
Rice_USDA_Caddisfly_1229	MaterialSample	8/3/2025	Animalia	Hydropsyche betteni	species	40.697953	-87.400801	WGS84	US	1	1	individuals	11452	Hydropsyche_betteni_HapZ	PX428987
Rice_USDA_Caddisfly_1230	MaterialSample	8/3/2025	Animalia	Hydropsyche betteni	species	40.697953	-87.400801	WGS84	US	1	1	individuals	11453	Hydropsyche_betteni_HapZ	PX428988
Rice_USDA_Caddisfly_1231	MaterialSample	8/3/2025	Animalia	Hydropsyche betteni	species	40.697953	-87.400801	WGS84	US	1	1	individuals	11454	Hydropsyche_betteni_HapZ	PX428989
Rice_USDA_Caddisfly_1232	MaterialSample	8/3/2025	Animalia	Hydropsyche betteni	species	40.697953	-87.400801	WGS84	US	1	1	individuals	11455	Hydropsyche_betteni_HapZ	PX428990
Rice_USDA_Caddisfly_1233	MaterialSample	8/3/2025	Animalia	Hydropsyche betteni	species	40.697953	-87.400801	WGS84	US	1	1	individuals	11456	Hydropsyche_betteni_HapAN	PX428991
Rice_USDA_Caddisfly_1234	MaterialSample	8/3/2025	Animalia	Hydropsyche betteni	species	40.697953	-87.400801	WGS84	US	1	1	individuals	11457	Hydropsyche_betteni_HapZ	PX428992
Rice_USDA_Caddisfly_1235	MaterialSample	8/3/2025	Animalia	Hydropsyche betteni	species	40.697953	-87.400801	WGS84	US	1	1	individuals	11458	Hydropsyche_betteni_HapZ	PX428993
Rice_USDA_Caddisfly_1236	MaterialSample	8/3/2025	Animalia	Hydropsyche betteni	species	40.697953	-87.400801	WGS84	US	1	1	individuals	11459	Hydropsyche_betteni_HapAG	PX428994
Rice_USDA_Caddisfly_1237	MaterialSample	8/3/2025	Animalia	Hydropsyche betteni	species	40.697953	-87.400801	WGS84	US	1	1	individuals	11460	Hydropsyche_betteni_HapAW	PX428995
Rice_USDA_Caddisfly_1238	MaterialSample	8/3/2025	Animalia	Hydropsyche betteni	species	40.697953	-87.400801	WGS84	US	1	1	individuals	11461	Hydropsyche_betteni_HapCB	PX428996
Rice_USDA_Caddisfly_1239	MaterialSample	8/3/2025	Animalia	Hydropsyche betteni	species	40.697953	-87.400801	WGS84	US	1	1	individuals	11462	Hydropsyche_betteni_HapAC	PX428997
Rice_USDA_Caddisfly_1240	MaterialSample	8/3/2025	Animalia	Hydropsyche betteni	species	40.697953	-87.400801	WGS84	US	1	1	individuals	11463	Hydropsyche_betteni_HapAC	PX428998
Rice_USDA_Caddisfly_1241	MaterialSample	8/3/2025	Animalia	Hydropsyche betteni	species	40.697953	-87.400801	WGS84	US	1	1	individuals	11464	Hydropsyche_betteni_HapZ	PX428999
Rice_USDA_Caddisfly_1242	MaterialSample	8/3/2025	Animalia	Hydropsyche betteni	species	40.697953	-87.400801	WGS84	US	1	1	individuals	11465	Hydropsyche_betteni_HapZ	PX429000
Rice_USDA_Caddisfly_1243	MaterialSample	8/3/2025	Animalia	Hydropsyche betteni	species	40.697953	-87.400801	WGS84	US	1	1	individuals	11466	Hydropsyche_betteni_HapZ	PX429001
Rice_USDA_Caddisfly_1244	MaterialSample	8/3/2025	Animalia	Cheumatopsyche analis	species	40.697953	-87.400801	WGS84	US	1	1	individuals	11467	Cheumatopsyche_analis_HapCC	PX429002
Rice_USDA_Caddisfly_1245	MaterialSample	8/3/2025	Animalia	Hydropsyche betteni	species	40.697953	-87.400801	WGS84	US	1	1	individuals	11468	Hydropsyche_betteni_HapZ	PX429003
Rice_USDA_Caddisfly_1246	MaterialSample	8/3/2025	Animalia	Hydropsyche betteni	species	40.697953	-87.400801	WGS84	US	1	1	individuals	11469	Hydropsyche_betteni_HapZ	PX429004
Rice_USDA_Caddisfly_1247	MaterialSample	8/3/2025	Animalia	Hydropsyche betteni	species	40.697953	-87.400801	WGS84	US	1	1	individuals	11470	Hydropsyche_betteni_HapZ	PX429005
Rice_USDA_Caddisfly_1248	MaterialSample	8/3/2025	Animalia	Cheumatopsyche analis	species	40.697953	-87.400801	WGS84	US	1	1	individuals	11471	Cheumatopsyche_analis_HapBY	PX429006
Rice_USDA_Caddisfly_1249	MaterialSample	8/3/2025	Animalia	Hydropsyche betteni	species	40.697953	-87.400801	WGS84	US	1	1	individuals	11472	Hydropsyche_betteni_HapAI	PX429007
Rice_USDA_Caddisfly_1250	MaterialSample	8/3/2025	Animalia	Cheumatopsyche analis	species	40.697953	-87.400801	WGS84	US	1	1	individuals	11473	Cheumatopsyche_analis_HapES	PX429008
Rice_USDA_Caddisfly_1251	MaterialSample	8/3/2025	Animalia	Cheumatopsyche analis	species	40.697953	-87.400801	WGS84	US	1	1	individuals	11474	Cheumatopsyche_analis_HapET	PX429009
Rice_USDA_Caddisfly_1252	MaterialSample	8/3/2025	Animalia	Cheumatopsyche analis	species	40.697953	-87.400801	WGS84	US	1	1	individuals	11475	Cheumatopsyche_analis_HapEU	PX429010
Rice_USDA_Caddisfly_1253	MaterialSample	8/3/2025	Animalia	Cheumatopsyche analis	species	40.697953	-87.400801	WGS84	US	1	1	individuals	11476	Cheumatopsyche_analis_HapEV	PX429011
Rice_USDA_Caddisfly_1254	MaterialSample	8/3/2025	Animalia	Cheumatopsyche analis	species	40.697953	-87.400801	WGS84	US	1	1	individuals	11477	Cheumatopsyche_analis_HapEW	PX429012
Rice_USDA_Caddisfly_1255	MaterialSample	8/3/2025	Animalia	Cheumatopsyche analis	species	40.697953	-87.400801	WGS84	US	1	1	individuals	11478	Cheumatopsyche_analis_HapEX	PX429013
Rice_USDA_Caddisfly_1256	MaterialSample	8/3/2025	Animalia	Hydropsyche betteni	species	40.697953	-87.400801	WGS84	US	1	1	individuals	11479	Hydropsyche_betteni_HapAW	PX429014
Rice_USDA_Caddisfly_1257	MaterialSample	8/3/2025	Animalia	Hydropsyche bronta	species	40.697953	-87.400801	WGS84	US	1	1	individuals	11480	Hydropsyche_bronta_HapC	PX429015
Rice_USDA_Caddisfly_1258	MaterialSample	8/3/2025	Animalia	Cheumatopsyche analis	species	40.697953	-87.400801	WGS84	US	1	1	individuals	11481	Cheumatopsyche_analis_HapEY	PX429016
Rice_USDA_Caddisfly_1259	MaterialSample	8/3/2025	Animalia	Cheumatopsyche analis	species	40.697953	-87.400801	WGS84	US	1	1	individuals	11482	Cheumatopsyche_analis_HapEZ	PX429017
Rice_USDA_Caddisfly_1260	MaterialSample	8/3/2025	Animalia	Hydropsyche betteni	species	40.697953	-87.400801	WGS84	US	1	1	individuals	11483	Hydropsyche_betteni_HapZ	PX429018
Rice_USDA_Caddisfly_1261	MaterialSample	8/3/2025	Animalia	Cheumatopsyche analis	species	40.697953	-87.400801	WGS84	US	1	1	individuals	11484	Cheumatopsyche_analis_HapFA	PX429019
Rice_USDA_Caddisfly_1262	MaterialSample	8/3/2025	Animalia	Cheumatopsyche analis	species	40.697953	-87.400801	WGS84	US	1	1	individuals	11485	Cheumatopsyche_analis_HapFB	PX429020
Rice_USDA_Caddisfly_1263	MaterialSample	8/3/2025	Animalia	Hydropsyche betteni	species	40.697953	-87.400801	WGS84	US	1	1	individuals	11486	Hydropsyche_betteni_HapBV	PX429021
Rice_USDA_Caddisfly_1264	MaterialSample	8/3/2025	Animalia	Hydropsyche betteni	species	40.697953	-87.400801	WGS84	US	1	1	individuals	11487	Hydropsyche_betteni_HapCA	PX429022
Rice_USDA_Caddisfly_1265	MaterialSample	8/3/2025	Animalia	Cheumatopsyche analis	species	40.697953	-87.400801	WGS84	US	1	1	individuals	11488	Cheumatopsyche_analis_HapFC	PX429023
Rice_USDA_Caddisfly_1266	MaterialSample	8/3/2025	Animalia	Cheumatopsyche analis	species	40.697953	-87.400801	WGS84	US	1	1	individuals	11489	Cheumatopsyche_analis_HapFD	PX429024
Rice_USDA_Caddisfly_1267	MaterialSample	8/3/2025	Animalia	Cheumatopsyche analis	species	40.697953	-87.400801	WGS84	US	1	1	individuals	11490	Cheumatopsyche_analis_HapFE	PX429025
Rice_USDA_Caddisfly_1268	MaterialSample	8/3/2025	Animalia	Hydropsyche betteni	species	40.697953	-87.400801	WGS84	US	1	1	individuals	11491	Hydropsyche_betteni_HapAC	PX429026
Rice_USDA_Caddisfly_1269	MaterialSample	8/3/2025	Animalia	Cheumatopsyche analis	species	40.697953	-87.400801	WGS84	US	1	1	individuals	11492	NA
Rice_USDA_Caddisfly_1270	MaterialSample	8/3/2025	Animalia	Cheumatopsyche analis	species	40.697953	-87.400801	WGS84	US	1	1	individuals	11494	Cheumatopsyche_analis_HapFF	PX429027
Rice_USDA_Caddisfly_1271	MaterialSample	8/3/2025	Animalia	Cheumatopsyche analis	species	40.697953	-87.400801	WGS84	US	1	1	individuals	11495	NA
Rice_USDA_Caddisfly_1272	MaterialSample	8/3/2025	Animalia	Cheumatopsyche analis	species	40.697953	-87.400801	WGS84	US	1	1	individuals	11496	Cheumatopsyche_analis_HapFG	PX429028
Rice_USDA_Caddisfly_1273	MaterialSample	8/3/2025	Animalia	Cheumatopsyche analis	species	40.697953	-87.400801	WGS84	US	1	1	individuals	11497	Cheumatopsyche_analis_HapFH	PX429029
Rice_USDA_Caddisfly_1274	MaterialSample	8/3/2025	Animalia	Cheumatopsyche analis	species	40.697953	-87.400801	WGS84	US	1	1	individuals	11498	Cheumatopsyche_analis_HapFI	PX429030
Rice_USDA_Caddisfly_1275	MaterialSample	8/3/2025	Animalia	Cheumatopsyche analis	species	40.697953	-87.400801	WGS84	US	1	1	individuals	11499	Cheumatopsyche_analis_HapFJ	PX429031
Rice_USDA_Caddisfly_1276	MaterialSample	8/4/2025	Animalia	Cheumatopsyche oxa	species	42.568615	-85.582411	WGS84	US	1	1	individuals	11500	Cheumatopsyche_oxa_HapA	PX429032
Rice_USDA_Caddisfly_1277	MaterialSample	8/4/2025	Animalia	Hydropsyche sparna	species	42.568615	-85.582411	WGS84	US	1	1	individuals	11501	Hydropsyche_sparna_HapA	PX429033
Rice_USDA_Caddisfly_1278	MaterialSample	8/4/2025	Animalia	Hydropsyche slossonae	species	42.568615	-85.582411	WGS84	US	1	1	individuals	11502	Hydropsyche_slossonae_HapA	PX429034
Rice_USDA_Caddisfly_1279	MaterialSample	8/4/2025	Animalia	Hydropsyche slossonae	species	42.568615	-85.582411	WGS84	US	1	1	individuals	11503	Hydropsyche_slossonae_HapA	PX429035
Rice_USDA_Caddisfly_1280	MaterialSample	8/4/2025	Animalia	Hydropsyche slossonae	species	42.568615	-85.582411	WGS84	US	1	1	individuals	11504	Hydropsyche_slossonae_HapM	PX429036
Rice_USDA_Caddisfly_1281	MaterialSample	8/4/2025	Animalia	Hydropsyche sparna	species	42.568615	-85.582411	WGS84	US	1	1	individuals	11505	Hydropsyche_sparna_HapAP	PX429037
Rice_USDA_Caddisfly_1282	MaterialSample	8/4/2025	Animalia	Hydropsyche slossonae	species	42.568615	-85.582411	WGS84	US	1	1	individuals	11506	Hydropsyche_slossonae_HapA	PX429038
Rice_USDA_Caddisfly_1283	MaterialSample	8/4/2025	Animalia	Cheumatopsyche oxa	species	42.568615	-85.582411	WGS84	US	1	1	individuals	11507	Cheumatopsyche_oxa_HapAT	PX429039
Rice_USDA_Caddisfly_1284	MaterialSample	8/4/2025	Animalia	Hydropsyche slossonae	species	42.568615	-85.582411	WGS84	US	1	1	individuals	11508	Hydropsyche_slossonae_HapN	PX429040
Rice_USDA_Caddisfly_1285	MaterialSample	8/4/2025	Animalia	Hydropsyche slossonae	species	42.568615	-85.582411	WGS84	US	1	1	individuals	11509	Hydropsyche_slossonae_HapA	PX429041
Rice_USDA_Caddisfly_1286	MaterialSample	8/4/2025	Animalia	Hydropsyche slossonae	species	42.568615	-85.582411	WGS84	US	1	1	individuals	11510	Hydropsyche_slossonae_HapO	PX429042
Rice_USDA_Caddisfly_1287	MaterialSample	8/4/2025	Animalia	Hydropsyche sparna	species	42.568615	-85.582411	WGS84	US	1	1	individuals	11511	Hydropsyche_sparna_HapAR	PX429043
Rice_USDA_Caddisfly_1288	MaterialSample	8/4/2025	Animalia	Hydropsyche slossonae	species	42.568615	-85.582411	WGS84	US	1	1	individuals	11512	Hydropsyche_slossonae_HapA	PX429044
Rice_USDA_Caddisfly_1289	MaterialSample	8/4/2025	Animalia	Hydropsyche sparna	species	42.568615	-85.582411	WGS84	US	1	1	individuals	11513	Hydropsyche_sparna_HapAE	PX429045
Rice_USDA_Caddisfly_1290	MaterialSample	8/4/2025	Animalia	Hydropsyche slossonae	species	42.568615	-85.582411	WGS84	US	1	1	individuals	11514	Hydropsyche_slossonae_HapA	PX429046
Rice_USDA_Caddisfly_1291	MaterialSample	8/4/2025	Animalia	Hydropsyche slossonae	species	42.568615	-85.582411	WGS84	US	1	1	individuals	11515	Hydropsyche_slossonae_HapA	PX429047
Rice_USDA_Caddisfly_1292	MaterialSample	8/4/2025	Animalia	Hydropsyche slossonae	species	42.568615	-85.582411	WGS84	US	1	1	individuals	11516	Hydropsyche_slossonae_HapA	PX429048
Rice_USDA_Caddisfly_1293	MaterialSample	8/4/2025	Animalia	Hydropsyche slossonae	species	42.568615	-85.582411	WGS84	US	1	1	individuals	11517	Hydropsyche_slossonae_HapA	PX429049
Rice_USDA_Caddisfly_1294	MaterialSample	8/4/2025	Animalia	Hydropsyche slossonae	species	42.568615	-85.582411	WGS84	US	1	1	individuals	11518	Hydropsyche_slossonae_HapP	PX429050
Rice_USDA_Caddisfly_1295	MaterialSample	8/4/2025	Animalia	Hydropsyche slossonae	species	42.568615	-85.582411	WGS84	US	1	1	individuals	11519	Hydropsyche_slossonae_HapM	PX429051
Rice_USDA_Caddisfly_1296	MaterialSample	8/4/2025	Animalia	Hydropsyche betteni	species	42.568615	-85.582411	WGS84	US	1	1	individuals	11520	Hydropsyche_betteni_HapC	PX429052
Rice_USDA_Caddisfly_1297	MaterialSample	8/4/2025	Animalia	Hydropsyche slossonae	species	42.568615	-85.582411	WGS84	US	1	1	individuals	11521	Hydropsyche_slossonae_HapA	PX429053
Rice_USDA_Caddisfly_1298	MaterialSample	8/4/2025	Animalia	Hydropsyche slossonae	species	42.568615	-85.582411	WGS84	US	1	1	individuals	11523	Hydropsyche_slossonae_HapA	PX429054
Rice_USDA_Caddisfly_1299	MaterialSample	8/4/2025	Animalia	Hydropsyche slossonae	species	42.568615	-85.582411	WGS84	US	1	1	individuals	11524	Hydropsyche_slossonae_HapA	PX429055
Rice_USDA_Caddisfly_1300	MaterialSample	8/4/2025	Animalia	Cheumatopsyche oxa	species	42.568615	-85.582411	WGS84	US	1	1	individuals	11525	Cheumatopsyche_oxa_HapAU	PX429056
Rice_USDA_Caddisfly_1301	MaterialSample	8/4/2025	Animalia	Hydropsyche slossonae	species	42.568615	-85.582411	WGS84	US	1	1	individuals	11526	Hydropsyche_slossonae_HapA	PX429057
Rice_USDA_Caddisfly_1302	MaterialSample	8/4/2025	Animalia	Cheumatopsyche oxa	species	42.568615	-85.582411	WGS84	US	1	1	individuals	11527	Cheumatopsyche_oxa_HapP	PX429058
Rice_USDA_Caddisfly_1303	MaterialSample	8/4/2025	Animalia	Hydropsyche slossonae	species	42.568615	-85.582411	WGS84	US	1	1	individuals	11528	Hydropsyche_slossonae_HapA	PX429059
Rice_USDA_Caddisfly_1304	MaterialSample	8/4/2025	Animalia	Hydropsyche sparna	species	42.568615	-85.582411	WGS84	US	1	1	individuals	11529	Hydropsyche_sparna_HapAE	PX429060
Rice_USDA_Caddisfly_1305	MaterialSample	8/4/2025	Animalia	Hydropsyche slossonae	species	42.568615	-85.582411	WGS84	US	1	1	individuals	11530	Hydropsyche_slossonae_HapA	PX429061
Rice_USDA_Caddisfly_1306	MaterialSample	8/4/2025	Animalia	Hydropsyche slossonae	species	42.568615	-85.582411	WGS84	US	1	1	individuals	11531	Hydropsyche_slossonae_HapA	PX429062
Rice_USDA_Caddisfly_1307	MaterialSample	8/4/2025	Animalia	Hydropsyche slossonae	species	42.568615	-85.582411	WGS84	US	1	1	individuals	11532	Hydropsyche_slossonae_HapA	PX429063
Rice_USDA_Caddisfly_1308	MaterialSample	8/4/2025	Animalia	Hydropsyche sparna	species	42.568615	-85.582411	WGS84	US	1	1	individuals	11533	Hydropsyche_sparna_HapA	PX429064
Rice_USDA_Caddisfly_1309	MaterialSample	8/4/2025	Animalia	Hydropsyche slossonae	species	42.568615	-85.582411	WGS84	US	1	1	individuals	11534	Hydropsyche_slossonae_HapA	PX429065
Rice_USDA_Caddisfly_1310	MaterialSample	8/4/2025	Animalia	Hydropsyche slossonae	species	42.568615	-85.582411	WGS84	US	1	1	individuals	11535	Hydropsyche_slossonae_HapA	PX429066
Rice_USDA_Caddisfly_1311	MaterialSample	8/4/2025	Animalia	Cheumatopsyche oxa	species	42.568615	-85.582411	WGS84	US	1	1	individuals	11536	Cheumatopsyche_oxa_HapA	PX429067
Rice_USDA_Caddisfly_1312	MaterialSample	8/4/2025	Animalia	Cheumatopsyche oxa	species	42.568615	-85.582411	WGS84	US	1	1	individuals	11537	Cheumatopsyche_oxa_HapBQ	PX429068
Rice_USDA_Caddisfly_1313	MaterialSample	8/4/2025	Animalia	Hydropsyche slossonae	species	42.568615	-85.582411	WGS84	US	1	1	individuals	11538	Hydropsyche_slossonae_HapA	PX429069
Rice_USDA_Caddisfly_1314	MaterialSample	8/4/2025	Animalia	Hydropsyche slossonae	species	42.568615	-85.582411	WGS84	US	1	1	individuals	11539	Hydropsyche_slossonae_HapA	PX429070
Rice_USDA_Caddisfly_1315	MaterialSample	8/4/2025	Animalia	Hydropsyche slossonae	species	42.568615	-85.582411	WGS84	US	1	1	individuals	11540	Hydropsyche_slossonae_HapA	PX429071
Rice_USDA_Caddisfly_1316	MaterialSample	8/4/2025	Animalia	Hydropsyche slossonae	species	42.568615	-85.582411	WGS84	US	1	1	individuals	11541	Hydropsyche_slossonae_HapA	PX429072
Rice_USDA_Caddisfly_1317	MaterialSample	8/4/2025	Animalia	Hydropsyche slossonae	species	42.568615	-85.582411	WGS84	US	1	1	individuals	11542	Hydropsyche_slossonae_HapA	PX429073
Rice_USDA_Caddisfly_1318	MaterialSample	8/4/2025	Animalia	Hydropsyche sparna	species	42.568615	-85.582411	WGS84	US	1	1	individuals	11543	Hydropsyche_sparna_HapAS	PX429074
Rice_USDA_Caddisfly_1319	MaterialSample	8/4/2025	Animalia	Hydropsyche betteni	species	42.568615	-85.582411	WGS84	US	1	1	individuals	11544	Hydropsyche_betteni_HapC	PX429075
Rice_USDA_Caddisfly_1320	MaterialSample	8/4/2025	Animalia	Cheumatopsyche oxa	species	42.568615	-85.582411	WGS84	US	1	1	individuals	11545	Cheumatopsyche_oxa_HapAV	PX429076
Rice_USDA_Caddisfly_1321	MaterialSample	8/4/2025	Animalia	Hydropsyche sparna	species	42.568615	-85.582411	WGS84	US	1	1	individuals	11546	Hydropsyche_sparna_HapAT	PX429077
Rice_USDA_Caddisfly_1322	MaterialSample	8/4/2025	Animalia	Hydropsyche betteni	species	42.568615	-85.582411	WGS84	US	1	1	individuals	11547	Hydropsyche_betteni_HapC	PX429078
Rice_USDA_Caddisfly_1323	MaterialSample	8/4/2025	Animalia	Hydropsyche sparna	species	42.568615	-85.582411	WGS84	US	1	1	individuals	11548	Hydropsyche_sparna_HapB	PX429079
Rice_USDA_Caddisfly_1324	MaterialSample	8/4/2025	Animalia	Hydropsyche sparna	species	42.568615	-85.582411	WGS84	US	1	1	individuals	11549	Hydropsyche_sparna_HapA	PX429080
Rice_USDA_Caddisfly_1325	MaterialSample	8/4/2025	Animalia	Hydropsyche sparna	species	42.568615	-85.582411	WGS84	US	1	1	individuals	11550	Hydropsyche_sparna_HapG	PX429081
Rice_USDA_Caddisfly_1326	MaterialSample	8/4/2025	Animalia	Hydropsyche sparna	species	42.568615	-85.582411	WGS84	US	1	1	individuals	11551	Hydropsyche_sparna_HapAU	PX429082
Rice_USDA_Caddisfly_1327	MaterialSample	8/4/2025	Animalia	Hydropsyche slossonae	species	42.568615	-85.582411	WGS84	US	1	1	individuals	11552	Hydropsyche_slossonae_HapA	PX429083
Rice_USDA_Caddisfly_1328	MaterialSample	8/4/2025	Animalia	Cheumatopsyche oxa	species	42.568615	-85.582411	WGS84	US	1	1	individuals	11553	Cheumatopsyche_oxa_HapP	PX429084
Rice_USDA_Caddisfly_1329	MaterialSample	8/4/2025	Animalia	Hydropsyche sparna	species	42.568615	-85.582411	WGS84	US	1	1	individuals	11554	Hydropsyche_sparna_HapAV	PX429085
Rice_USDA_Caddisfly_1330	MaterialSample	8/4/2025	Animalia	Hydropsyche slossonae	species	42.568615	-85.582411	WGS84	US	1	1	individuals	11555	Hydropsyche_slossonae_HapA	PX429086
Rice_USDA_Caddisfly_1331	MaterialSample	8/4/2025	Animalia	Hydropsyche sparna	species	42.568615	-85.582411	WGS84	US	1	1	individuals	11556	Hydropsyche_sparna_HapB	PX429087
Rice_USDA_Caddisfly_1332	MaterialSample	8/4/2025	Animalia	Hydropsyche sparna	species	42.568615	-85.582411	WGS84	US	1	1	individuals	11557	Hydropsyche_sparna_HapX	PX429088
Rice_USDA_Caddisfly_1333	MaterialSample	8/4/2025	Animalia	Hydropsyche slossonae	species	42.568615	-85.582411	WGS84	US	1	1	individuals	11558	Hydropsyche_slossonae_HapA	PX429089
Rice_USDA_Caddisfly_1334	MaterialSample	8/4/2025	Animalia	Cheumatopsyche analis	species	42.568615	-85.582411	WGS84	US	1	1	individuals	11559	Cheumatopsyche_analis_HapFK	PX429090
Rice_USDA_Caddisfly_1335	MaterialSample	8/4/2025	Animalia	Hydropsyche slossonae	species	42.568615	-85.582411	WGS84	US	1	1	individuals	11560	Hydropsyche_slossonae_HapA	PX429091
Rice_USDA_Caddisfly_1336	MaterialSample	8/4/2025	Animalia	Hydropsyche slossonae	species	42.568615	-85.582411	WGS84	US	1	1	individuals	11561	Hydropsyche_slossonae_HapA	PX429092
Rice_USDA_Caddisfly_1337	MaterialSample	8/4/2025	Animalia	Cheumatopsyche oxa	species	42.568615	-85.582411	WGS84	US	1	1	individuals	11562	Cheumatopsyche_oxa_HapAW	PX429093
Rice_USDA_Caddisfly_1338	MaterialSample	8/4/2025	Animalia	Hydropsyche sparna	species	42.568615	-85.582411	WGS84	US	1	1	individuals	11563	Hydropsyche_sparna_HapA	PX429094
Rice_USDA_Caddisfly_1339	MaterialSample	8/4/2025	Animalia	Hydropsyche sparna	species	42.568615	-85.582411	WGS84	US	1	1	individuals	11564	Hydropsyche_sparna_HapAW	PX429095
Rice_USDA_Caddisfly_1340	MaterialSample	8/4/2025	Animalia	Hydropsyche sparna	species	42.568615	-85.582411	WGS84	US	1	1	individuals	11565	Hydropsyche_sparna_HapA	PX429096
Rice_USDA_Caddisfly_1341	MaterialSample	8/4/2025	Animalia	Hydropsyche sparna	species	42.568615	-85.582411	WGS84	US	1	1	individuals	11566	Hydropsyche_sparna_HapAE	PX429097
Rice_USDA_Caddisfly_1342	MaterialSample	8/4/2025	Animalia	Hydropsyche sparna	species	42.568615	-85.582411	WGS84	US	1	1	individuals	11567	Hydropsyche_sparna_HapAX	PX429098
Rice_USDA_Caddisfly_1343	MaterialSample	8/4/2025	Animalia	Hydropsyche slossonae	species	42.568615	-85.582411	WGS84	US	1	1	individuals	11568	Hydropsyche_slossonae_HapA	PX429099
Rice_USDA_Caddisfly_1344	MaterialSample	8/4/2025	Animalia	Hydropsyche slossonae	species	42.568615	-85.582411	WGS84	US	1	1	individuals	11569	Hydropsyche_slossonae_HapA	PX429100
Rice_USDA_Caddisfly_1345	MaterialSample	8/4/2025	Animalia	Hydropsyche slossonae	species	42.568615	-85.582411	WGS84	US	1	1	individuals	11570	Hydropsyche_slossonae_HapA	PX429101
Rice_USDA_Caddisfly_1346	MaterialSample	8/4/2025	Animalia	Hydropsyche slossonae	species	42.568615	-85.582411	WGS84	US	1	1	individuals	11571	Hydropsyche_slossonae_HapA	PX429102
Rice_USDA_Caddisfly_1347	MaterialSample	8/4/2025	Animalia	Hydropsyche sparna	species	42.568615	-85.582411	WGS84	US	1	1	individuals	11572	Hydropsyche_sparna_HapAY	PX429103
Rice_USDA_Caddisfly_1348	MaterialSample	8/4/2025	Animalia	Cheumatopsyche oxa	species	42.568615	-85.582411	WGS84	US	1	1	individuals	11573	Cheumatopsyche_oxa_HapAX	PX429104
Rice_USDA_Caddisfly_1349	MaterialSample	8/4/2025	Animalia	Cheumatopsyche oxa	species	42.568615	-85.582411	WGS84	US	1	1	individuals	11574	Cheumatopsyche_oxa_HapA	PX429105
Rice_USDA_Caddisfly_1350	MaterialSample	8/4/2025	Animalia	Hydropsyche sparna	species	42.568615	-85.582411	WGS84	US	1	1	individuals	11575	Hydropsyche_sparna_HapAZ	PX429106
Rice_USDA_Caddisfly_1351	MaterialSample	8/4/2025	Animalia	Hydropsyche sparna	species	42.568615	-85.582411	WGS84	US	1	1	individuals	11576	Hydropsyche_sparna_HapAE	PX429107
Rice_USDA_Caddisfly_1352	MaterialSample	8/4/2025	Animalia	Cheumatopsyche analis	species	42.568615	-85.582411	WGS84	US	1	1	individuals	11577	Cheumatopsyche_analis_HapFL	PX429108
Rice_USDA_Caddisfly_1353	MaterialSample	8/4/2025	Animalia	Cheumatopsyche oxa	species	42.568615	-85.582411	WGS84	US	1	1	individuals	11578	Cheumatopsyche_oxa_HapBQ	PX429109
Rice_USDA_Caddisfly_1354	MaterialSample	8/4/2025	Animalia	Hydropsyche sparna	species	42.568615	-85.582411	WGS84	US	1	1	individuals	11579	Hydropsyche_sparna_HapAM	PX429110
Rice_USDA_Caddisfly_1355	MaterialSample	8/4/2025	Animalia	Hydropsyche sparna	species	42.568615	-85.582411	WGS84	US	1	1	individuals	11580	Hydropsyche_sparna_HapBA	PX429111
Rice_USDA_Caddisfly_1356	MaterialSample	8/4/2025	Animalia	Hydropsyche slossonae	species	42.568615	-85.582411	WGS84	US	1	1	individuals	11581	Hydropsyche_slossonae_HapA	PX429112
Rice_USDA_Caddisfly_1357	MaterialSample	8/4/2025	Animalia	Hydropsyche sparna	species	42.568615	-85.582411	WGS84	US	1	1	individuals	11582	Hydropsyche_sparna_HapX	PX429113
Rice_USDA_Caddisfly_1358	MaterialSample	8/4/2025	Animalia	Cheumatopsyche oxa	species	42.568615	-85.582411	WGS84	US	1	1	individuals	11583	Cheumatopsyche_oxa_HapE	PX429114
Rice_USDA_Caddisfly_1359	MaterialSample	8/4/2025	Animalia	Hydropsyche slossonae	species	42.568615	-85.582411	WGS84	US	1	1	individuals	11584	Hydropsyche_slossonae_HapQ	PX429115
Rice_USDA_Caddisfly_1360	MaterialSample	8/4/2025	Animalia	Hydropsyche slossonae	species	42.568615	-85.582411	WGS84	US	1	1	individuals	11585	Hydropsyche_slossonae_HapA	PX429116
Rice_USDA_Caddisfly_1361	MaterialSample	8/4/2025	Animalia	Hydropsyche slossonae	species	42.568615	-85.582411	WGS84	US	1	1	individuals	11586	Hydropsyche_slossonae_HapO	PX429117
Rice_USDA_Caddisfly_1362	MaterialSample	8/4/2025	Animalia	Cheumatopsyche oxa	species	42.568615	-85.582411	WGS84	US	1	1	individuals	11587	Cheumatopsyche_oxa_HapAY	PX429118
Rice_USDA_Caddisfly_1363	MaterialSample	8/4/2025	Animalia	Hydropsyche sparna	species	42.568615	-85.582411	WGS84	US	1	1	individuals	11588	Hydropsyche_sparna_HapBB	PX429119
Rice_USDA_Caddisfly_1364	MaterialSample	8/4/2025	Animalia	Hydropsyche sparna	species	42.568615	-85.582411	WGS84	US	1	1	individuals	11590	Hydropsyche_sparna_HapBC	PX429120
Rice_USDA_Caddisfly_1365	MaterialSample	8/4/2025	Animalia	Hydropsyche slossonae	species	42.568615	-85.582411	WGS84	US	1	1	individuals	11591	Hydropsyche_slossonae_HapO	PX429121
Rice_USDA_Caddisfly_1366	MaterialSample	8/4/2025	Animalia	Hydropsyche slossonae	species	42.568615	-85.582411	WGS84	US	1	1	individuals	11592	Hydropsyche_slossonae_HapA	PX429122
Rice_USDA_Caddisfly_1367	MaterialSample	8/4/2025	Animalia	Hydropsyche sparna	species	42.568615	-85.582411	WGS84	US	1	1	individuals	11593	Hydropsyche_sparna_HapBD	PX429123
Rice_USDA_Caddisfly_1368	MaterialSample	8/4/2025	Animalia	Hydropsyche betteni	species	42.568615	-85.582411	WGS84	US	1	1	individuals	11594	Hydropsyche_betteni_HapCC	PX429124
Rice_USDA_Caddisfly_1369	MaterialSample	8/4/2025	Animalia	Hydropsyche sparna	species	42.568615	-85.582411	WGS84	US	1	1	individuals	11595	Hydropsyche_sparna_HapB	PX429125
Rice_USDA_Caddisfly_1370	MaterialSample	8/4/2025	Animalia	Hydropsyche slossonae	species	42.568615	-85.582411	WGS84	US	1	1	individuals	11596	Hydropsyche_slossonae_HapQ	PX429126
Rice_USDA_Caddisfly_1371	MaterialSample	8/4/2025	Animalia	Hydropsyche sparna	species	42.568615	-85.582411	WGS84	US	1	1	individuals	11597	Hydropsyche_sparna_HapA	PX429127
Rice_USDA_Caddisfly_1372	MaterialSample	8/4/2025	Animalia	Hydropsyche betteni	species	42.568615	-85.582411	WGS84	US	1	1	individuals	11598	Hydropsyche_betteni_HapC	PX429128
Rice_USDA_Caddisfly_1373	MaterialSample	8/4/2025	Animalia	Hydropsyche slossonae	species	42.568615	-85.582411	WGS84	US	1	1	individuals	11599	Hydropsyche_slossonae_HapA	PX429129
Rice_USDA_Caddisfly_1374	MaterialSample	8/4/2025	Animalia	Hydropsyche sparna	species	42.568615	-85.582411	WGS84	US	1	1	individuals	11600	Hydropsyche_sparna_HapS	PX429130
Rice_USDA_Caddisfly_1375	MaterialSample	8/4/2025	Animalia	Hydropsyche sparna	species	42.568615	-85.582411	WGS84	US	1	1	individuals	11601	Hydropsyche_sparna_HapBE	PX429131
Rice_USDA_Caddisfly_1376	MaterialSample	8/4/2025	Animalia	Hydropsyche betteni	species	42.568615	-85.582411	WGS84	US	1	1	individuals	11602	Hydropsyche_betteni_HapC	PX429132
Rice_USDA_Caddisfly_1377	MaterialSample	8/4/2025	Animalia	Hydropsyche sparna	species	42.568615	-85.582411	WGS84	US	1	1	individuals	11603	Hydropsyche_sparna_HapBF	PX429133
Rice_USDA_Caddisfly_1378	MaterialSample	8/4/2025	Animalia	Hydropsyche sparna	species	42.568615	-85.582411	WGS84	US	1	1	individuals	11604	Hydropsyche_sparna_HapA	PX429134
Rice_USDA_Caddisfly_1379	MaterialSample	8/4/2025	Animalia	Hydropsyche slossonae	species	42.568615	-85.582411	WGS84	US	1	1	individuals	11605	Hydropsyche_slossonae_HapA	PX429135
Rice_USDA_Caddisfly_1380	MaterialSample	8/4/2025	Animalia	Hydropsyche betteni	species	42.568615	-85.582411	WGS84	US	1	1	individuals	11606	Hydropsyche_betteni_HapC	PX429136
Rice_USDA_Caddisfly_1381	MaterialSample	8/4/2025	Animalia	Hydropsyche betteni	species	42.568615	-85.582411	WGS84	US	1	1	individuals	11607	Hydropsyche_betteni_HapC	PX429137
Rice_USDA_Caddisfly_1382	MaterialSample	8/4/2025	Animalia	Hydropsyche sparna	species	42.568615	-85.582411	WGS84	US	1	1	individuals	11609	Hydropsyche_sparna_HapB	PX429138
Rice_USDA_Caddisfly_1383	MaterialSample	8/4/2025	Animalia	Hydropsyche betteni	species	42.568615	-85.582411	WGS84	US	1	1	individuals	11610	Hydropsyche_betteni_HapAL	PX429139
Rice_USDA_Caddisfly_1384	MaterialSample	8/4/2025	Animalia	Hydropsyche slossonae	species	42.568615	-85.582411	WGS84	US	1	1	individuals	11611	Hydropsyche_slossonae_HapO	PX429140
Rice_USDA_Caddisfly_1385	MaterialSample	8/4/2025	Animalia	Hydropsyche sparna	species	42.568615	-85.582411	WGS84	US	1	1	individuals	11612	Hydropsyche_sparna_HapA	PX429141
Rice_USDA_Caddisfly_1386	MaterialSample	8/4/2025	Animalia	Hydropsyche sparna	species	42.568615	-85.582411	WGS84	US	1	1	individuals	11613	Hydropsyche_sparna_HapB	PX429142
Rice_USDA_Caddisfly_1387	MaterialSample	8/4/2025	Animalia	Hydropsyche sparna	species	42.568615	-85.582411	WGS84	US	1	1	individuals	11614	Hydropsyche_sparna_HapA	PX429143
Rice_USDA_Caddisfly_1388	MaterialSample	8/4/2025	Animalia	Hydropsyche sparna	species	42.568615	-85.582411	WGS84	US	1	1	individuals	11615	Hydropsyche_sparna_HapBB	PX429144
Rice_USDA_Caddisfly_1389	MaterialSample	8/4/2025	Animalia	Hydropsyche slossonae	species	42.568615	-85.582411	WGS84	US	1	1	individuals	11616	Hydropsyche_slossonae_HapO	PX429145
Rice_USDA_Caddisfly_1390	MaterialSample	8/4/2025	Animalia	Hydropsyche sparna	species	42.568615	-85.582411	WGS84	US	1	1	individuals	11617	Hydropsyche_sparna_HapBG	PX429146
Rice_USDA_Caddisfly_1391	MaterialSample	8/4/2025	Animalia	Hydropsyche slossonae	species	42.568615	-85.582411	WGS84	US	1	1	individuals	11618	Hydropsyche_slossonae_HapO	PX429147
Rice_USDA_Caddisfly_1392	MaterialSample	8/4/2025	Animalia	Hydropsyche sparna	species	42.568615	-85.582411	WGS84	US	1	1	individuals	11619	Hydropsyche_sparna_HapAE	PX429148
Rice_USDA_Caddisfly_1393	MaterialSample	8/4/2025	Animalia	Hydropsyche betteni	species	42.568615	-85.582411	WGS84	US	1	1	individuals	11620	Hydropsyche_betteni_HapC	PX429149
Rice_USDA_Caddisfly_1394	MaterialSample	8/4/2025	Animalia	Hydropsyche betteni	species	42.568615	-85.582411	WGS84	US	1	1	individuals	11621	Hydropsyche_betteni_HapB	PX429150
Rice_USDA_Caddisfly_1395	MaterialSample	8/4/2025	Animalia	Hydropsyche slossonae	species	42.568615	-85.582411	WGS84	US	1	1	individuals	11622	Hydropsyche_slossonae_HapA	PX429151
Rice_USDA_Caddisfly_1396	MaterialSample	8/4/2025	Animalia	Hydropsyche betteni	species	42.568615	-85.582411	WGS84	US	1	1	individuals	11623	Hydropsyche_betteni_HapC	PX429152
Rice_USDA_Caddisfly_1397	MaterialSample	8/4/2025	Animalia	Cheumatopsyche oxa	species	42.568615	-85.582411	WGS84	US	1	1	individuals	11624	Cheumatopsyche_oxa_HapA	PX429153
Rice_USDA_Caddisfly_1398	MaterialSample	8/4/2025	Animalia	Hydropsyche betteni	species	42.568615	-85.582411	WGS84	US	1	1	individuals	11625	Hydropsyche_betteni_HapAL	PX429154
Rice_USDA_Caddisfly_1399	MaterialSample	8/4/2025	Animalia	Hydropsyche sparna	species	42.568615	-85.582411	WGS84	US	1	1	individuals	11626	Hydropsyche_sparna_HapN	PX429155
Rice_USDA_Caddisfly_1400	MaterialSample	8/4/2025	Animalia	Hydropsyche slossonae	species	42.568615	-85.582411	WGS84	US	1	1	individuals	11627	Hydropsyche_slossonae_HapA	PX429156
Rice_USDA_Caddisfly_1401	MaterialSample	8/4/2025	Animalia	Cheumatopsyche oxa	species	42.568615	-85.582411	WGS84	US	1	1	individuals	11628	Cheumatopsyche_oxa_HapE	PX429157
Rice_USDA_Caddisfly_1402	MaterialSample	8/4/2025	Animalia	Hydropsyche betteni	species	42.568615	-85.582411	WGS84	US	1	1	individuals	11629	Hydropsyche_betteni_HapC	PX429158
Rice_USDA_Caddisfly_1403	MaterialSample	8/4/2025	Animalia	Hydropsyche betteni	species	42.568615	-85.582411	WGS84	US	1	1	individuals	11630	Hydropsyche_betteni_HapC	PX429159
Rice_USDA_Caddisfly_1404	MaterialSample	8/4/2025	Animalia	Hydropsyche slossonae	species	42.568615	-85.582411	WGS84	US	1	1	individuals	11631	Hydropsyche_slossonae_HapA	PX429160
Rice_USDA_Caddisfly_1405	MaterialSample	8/4/2025	Animalia	Hydropsyche slossonae	species	42.568615	-85.582411	WGS84	US	1	1	individuals	11632	Hydropsyche_slossonae_HapA	PX429161
Rice_USDA_Caddisfly_1406	MaterialSample	8/4/2025	Animalia	Hydropsyche sparna	species	42.568615	-85.582411	WGS84	US	1	1	individuals	11633	Hydropsyche_sparna_HapBH	PX429162
Rice_USDA_Caddisfly_1407	MaterialSample	8/4/2025	Animalia	Hydropsyche slossonae	species	42.568615	-85.582411	WGS84	US	1	1	individuals	11634	Hydropsyche_slossonae_HapO	PX429163
Rice_USDA_Caddisfly_1408	MaterialSample	8/4/2025	Animalia	Cheumatopsyche oxa	species	42.568615	-85.582411	WGS84	US	1	1	individuals	11635	Cheumatopsyche_oxa_HapA	PX429164
Rice_USDA_Caddisfly_1409	MaterialSample	8/4/2025	Animalia	Hydropsyche betteni	species	42.568615	-85.582411	WGS84	US	1	1	individuals	11636	Hydropsyche_betteni_HapC	PX429165
Rice_USDA_Caddisfly_1410	MaterialSample	8/4/2025	Animalia	Hydropsyche slossonae	species	42.568615	-85.582411	WGS84	US	1	1	individuals	11637	Hydropsyche_slossonae_HapA	PX429166
Rice_USDA_Caddisfly_1411	MaterialSample	8/4/2025	Animalia	Hydropsyche sparna	species	42.568615	-85.582411	WGS84	US	1	1	individuals	11638	Hydropsyche_sparna_HapBI	PX429167
Rice_USDA_Caddisfly_1412	MaterialSample	8/4/2025	Animalia	Cheumatopsyche oxa	species	42.568615	-85.582411	WGS84	US	1	1	individuals	11639	Cheumatopsyche_oxa_HapAZ	PX429168
Rice_USDA_Caddisfly_1413	MaterialSample	8/4/2025	Animalia	Hydropsyche sparna	species	42.568615	-85.582411	WGS84	US	1	1	individuals	11640	Hydropsyche_sparna_HapAK	PX429169
Rice_USDA_Caddisfly_1414	MaterialSample	8/4/2025	Animalia	Cheumatopsyche oxa	species	42.568615	-85.582411	WGS84	US	1	1	individuals	11641	Cheumatopsyche_oxa_HapBA	PX429170
Rice_USDA_Caddisfly_1415	MaterialSample	8/4/2025	Animalia	Hydropsyche betteni	species	42.568615	-85.582411	WGS84	US	1	1	individuals	11642	Hydropsyche_betteni_HapC	PX429171
Rice_USDA_Caddisfly_1416	MaterialSample	8/4/2025	Animalia	Hydropsyche sparna	species	42.568615	-85.582411	WGS84	US	1	1	individuals	11643	Hydropsyche_sparna_HapA	PX429172
Rice_USDA_Caddisfly_1417	MaterialSample	8/4/2025	Animalia	Hydropsyche sparna	species	42.568615	-85.582411	WGS84	US	1	1	individuals	11644	Hydropsyche_sparna_HapA	PX429173
Rice_USDA_Caddisfly_1418	MaterialSample	8/4/2025	Animalia	Hydropsyche slossonae	species	42.568615	-85.582411	WGS84	US	1	1	individuals	11645	Hydropsyche_slossonae_HapA	PX429174
Rice_USDA_Caddisfly_1419	MaterialSample	8/4/2025	Animalia	Cheumatopsyche analis	species	42.568615	-85.582411	WGS84	US	1	1	individuals	11646	Cheumatopsyche_analis_HapFM	PX429175
Rice_USDA_Caddisfly_1420	MaterialSample	8/4/2025	Animalia	Hydropsyche betteni	species	42.568615	-85.582411	WGS84	US	1	1	individuals	11647	Hydropsyche_betteni_HapC	PX429176
Rice_USDA_Caddisfly_1421	MaterialSample	8/4/2025	Animalia	Hydropsyche slossonae	species	42.568615	-85.582411	WGS84	US	1	1	individuals	11648	Hydropsyche_slossonae_HapA	PX429177
Rice_USDA_Caddisfly_1422	MaterialSample	8/4/2025	Animalia	Cheumatopsyche oxa	species	42.568615	-85.582411	WGS84	US	1	1	individuals	11649	Cheumatopsyche_oxa_HapBB	PX429178
Rice_USDA_Caddisfly_1423	MaterialSample	8/4/2025	Animalia	Hydropsyche slossonae	species	42.568615	-85.582411	WGS84	US	1	1	individuals	11651	Hydropsyche_slossonae_HapA	PX429179
Rice_USDA_Caddisfly_1424	MaterialSample	8/4/2025	Animalia	Hydropsyche slossonae	species	42.568615	-85.582411	WGS84	US	1	1	individuals	11652	Hydropsyche_slossonae_HapA	PX429180
Rice_USDA_Caddisfly_1425	MaterialSample	8/4/2025	Animalia	Hydropsyche sparna	species	42.568615	-85.582411	WGS84	US	1	1	individuals	11653	Hydropsyche_sparna_HapBD	PX429181
Rice_USDA_Caddisfly_1426	MaterialSample	8/4/2025	Animalia	Hydropsyche betteni	species	42.568615	-85.582411	WGS84	US	1	1	individuals	11654	Hydropsyche_betteni_HapAL	PX429182
Rice_USDA_Caddisfly_1427	MaterialSample	8/4/2025	Animalia	Hydropsyche sparna	species	42.568615	-85.582411	WGS84	US	1	1	individuals	11655	Hydropsyche_sparna_HapBJ	PX429183
Rice_USDA_Caddisfly_1428	MaterialSample	8/4/2025	Animalia	Hydropsyche sparna	species	42.568615	-85.582411	WGS84	US	1	1	individuals	11656	Hydropsyche_sparna_HapAS	PX429184
Rice_USDA_Caddisfly_1429	MaterialSample	8/2/2025	Animalia	Cheumatopsyche analis	species	43.03484	-83.9332	WGS84	US	1	1	individuals	11657	Cheumatopsyche_analis_HapFN	PX429185
Rice_USDA_Caddisfly_1430	MaterialSample	8/2/2025	Animalia	Hydropsyche betteni	species	43.03484	-83.9332	WGS84	US	1	1	individuals	11658	Hydropsyche_betteni_HapCD	PX429186
Rice_USDA_Caddisfly_1431	MaterialSample	8/2/2025	Animalia	Hydropsyche betteni	species	43.03484	-83.9332	WGS84	US	1	1	individuals	11660	Hydropsyche_betteni_HapC	PX429187
Rice_USDA_Caddisfly_1432	MaterialSample	8/2/2025	Animalia	Cheumatopsyche analis	species	43.03484	-83.9332	WGS84	US	1	1	individuals	11661	Cheumatopsyche_analis_HapAL	PX429188
Rice_USDA_Caddisfly_1433	MaterialSample	8/2/2025	Animalia	Cheumatopsyche analis	species	43.03484	-83.9332	WGS84	US	1	1	individuals	11664	Cheumatopsyche_analis_HapFO	PX429189
Rice_USDA_Caddisfly_1434	MaterialSample	8/2/2025	Animalia	Cheumatopsyche campyla	species	43.03484	-83.9332	WGS84	US	1	1	individuals	11665	Cheumatopsyche_campyla_HapH	PX429190
Rice_USDA_Caddisfly_1435	MaterialSample	8/2/2025	Animalia	Hydropsyche betteni	species	43.03484	-83.9332	WGS84	US	1	1	individuals	11666	Hydropsyche_betteni_HapAJ	PX429191
Rice_USDA_Caddisfly_1436	MaterialSample	8/2/2025	Animalia	Hydropsyche betteni	species	43.03484	-83.9332	WGS84	US	1	1	individuals	11667	Hydropsyche_betteni_HapC	PX429192
Rice_USDA_Caddisfly_1437	MaterialSample	8/2/2025	Animalia	Cheumatopsyche analis	species	43.03484	-83.9332	WGS84	US	1	1	individuals	11668	Cheumatopsyche_analis_HapM	PX429193
Rice_USDA_Caddisfly_1438	MaterialSample	8/2/2025	Animalia	Hydropsyche betteni	species	43.03484	-83.9332	WGS84	US	1	1	individuals	11669	Hydropsyche_betteni_HapG	PX429194
Rice_USDA_Caddisfly_1439	MaterialSample	8/2/2025	Animalia	Hydropsyche betteni	species	43.03484	-83.9332	WGS84	US	1	1	individuals	11670	Hydropsyche_betteni_HapCE	PX429195
Rice_USDA_Caddisfly_1440	MaterialSample	8/2/2025	Animalia	Cheumatopsyche analis	species	43.03484	-83.9332	WGS84	US	1	1	individuals	11671	Cheumatopsyche_analis_HapFP	PX429196
Rice_USDA_Caddisfly_1441	MaterialSample	8/2/2025	Animalia	Cheumatopsyche campyla	species	43.03484	-83.9332	WGS84	US	1	1	individuals	11672	Cheumatopsyche_campyla_HapI	PX429197
Rice_USDA_Caddisfly_1442	MaterialSample	8/2/2025	Animalia	Cheumatopsyche analis	species	43.03484	-83.9332	WGS84	US	1	1	individuals	11673	Cheumatopsyche_analis_HapM	PX429198
Rice_USDA_Caddisfly_1443	MaterialSample	8/2/2025	Animalia	Hydropsyche betteni	species	43.03484	-83.9332	WGS84	US	1	1	individuals	11674	Hydropsyche_betteni_HapCF	PX429199
Rice_USDA_Caddisfly_1444	MaterialSample	8/2/2025	Animalia	Cheumatopsyche analis	species	43.03484	-83.9332	WGS84	US	1	1	individuals	11675	Cheumatopsyche_analis_HapAL	PX429200
Rice_USDA_Caddisfly_1445	MaterialSample	8/2/2025	Animalia	Cheumatopsyche campyla	species	43.03484	-83.9332	WGS84	US	1	1	individuals	11676	NA
Rice_USDA_Caddisfly_1446	MaterialSample	8/2/2025	Animalia	Cheumatopsyche campyla	species	43.03484	-83.9332	WGS84	US	1	1	individuals	11677	Cheumatopsyche_campyla_HapJ	PX429201
Rice_USDA_Caddisfly_1447	MaterialSample	8/2/2025	Animalia	Cheumatopsyche campyla	species	43.03484	-83.9332	WGS84	US	1	1	individuals	11678	Cheumatopsyche_campyla_HapK	PX429202
Rice_USDA_Caddisfly_1448	MaterialSample	8/2/2025	Animalia	Cheumatopsyche campyla	species	43.03484	-83.9332	WGS84	US	1	1	individuals	11680	Cheumatopsyche_campyla_HapL	PX429203
Rice_USDA_Caddisfly_1449	MaterialSample	8/2/2025	Animalia	Hydropsyche betteni	species	43.03484	-83.9332	WGS84	US	1	1	individuals	11681	Hydropsyche_betteni_HapK	PX429204
Rice_USDA_Caddisfly_1450	MaterialSample	8/2/2025	Animalia	Cheumatopsyche analis	species	43.03484	-83.9332	WGS84	US	1	1	individuals	11682	Cheumatopsyche_analis_HapFQ	PX429205
Rice_USDA_Caddisfly_1451	MaterialSample	8/2/2025	Animalia	Cheumatopsyche campyla	species	43.03484	-83.9332	WGS84	US	1	1	individuals	11683	NA
Rice_USDA_Caddisfly_1452	MaterialSample	8/2/2025	Animalia	Cheumatopsyche analis	species	43.03484	-83.9332	WGS84	US	1	1	individuals	11684	Cheumatopsyche_analis_HapAL	PX429206
Rice_USDA_Caddisfly_1453	MaterialSample	8/2/2025	Animalia	Cheumatopsyche campyla	species	43.03484	-83.9332	WGS84	US	1	1	individuals	11685	NA
Rice_USDA_Caddisfly_1454	MaterialSample	8/2/2025	Animalia	Cheumatopsyche campyla	species	43.03484	-83.9332	WGS84	US	1	1	individuals	11686	Cheumatopsyche_campyla_HapM	PX429207
Rice_USDA_Caddisfly_1455	MaterialSample	8/2/2025	Animalia	Cheumatopsyche campyla	species	43.03484	-83.9332	WGS84	US	1	1	individuals	11687	Cheumatopsyche_campyla_HapN	PX429208
Rice_USDA_Caddisfly_1456	MaterialSample	8/2/2025	Animalia	Cheumatopsyche campyla	species	43.03484	-83.9332	WGS84	US	1	1	individuals	11688	NA
Rice_USDA_Caddisfly_1457	MaterialSample	8/2/2025	Animalia	Cheumatopsyche campyla	species	43.03484	-83.9332	WGS84	US	1	1	individuals	11689	NA
Rice_USDA_Caddisfly_1458	MaterialSample	8/2/2025	Animalia	Cheumatopsyche campyla	species	43.03484	-83.9332	WGS84	US	1	1	individuals	11692	Cheumatopsyche_campyla_HapO	PX429209
Rice_USDA_Caddisfly_1459	MaterialSample	8/2/2025	Animalia	Hydropsyche betteni	species	43.03484	-83.9332	WGS84	US	1	1	individuals	11693	Hydropsyche_betteni_HapC	PX429210
Rice_USDA_Caddisfly_1460	MaterialSample	8/2/2025	Animalia	Hydropsyche betteni	species	43.03484	-83.9332	WGS84	US	1	1	individuals	11694	NA
Rice_USDA_Caddisfly_1461	MaterialSample	8/2/2025	Animalia	Cheumatopsyche analis	species	43.03484	-83.9332	WGS84	US	1	1	individuals	11695	Cheumatopsyche_analis_HapFR	PX429211
Rice_USDA_Caddisfly_1462	MaterialSample	8/2/2025	Animalia	Hydropsyche betteni	species	43.03484	-83.9332	WGS84	US	1	1	individuals	11696	Hydropsyche_betteni_HapG	PX429212
Rice_USDA_Caddisfly_1463	MaterialSample	8/2/2025	Animalia	Cheumatopsyche campyla	species	43.03484	-83.9332	WGS84	US	1	1	individuals	11697	Cheumatopsyche_campyla_HapP	PX429213
Rice_USDA_Caddisfly_1464	MaterialSample	8/2/2025	Animalia	Cheumatopsyche oxa	species	43.03484	-83.9332	WGS84	US	1	1	individuals	11698	Cheumatopsyche_oxa_HapBC	PX429214
Rice_USDA_Caddisfly_1465	MaterialSample	8/2/2025	Animalia	Cheumatopsyche campyla	species	43.03484	-83.9332	WGS84	US	1	1	individuals	11699	Cheumatopsyche_campyla_HapQ	PX429215
Rice_USDA_Caddisfly_1466	MaterialSample	8/2/2025	Animalia	Cheumatopsyche analis	species	43.03484	-83.9332	WGS84	US	1	1	individuals	11700	Cheumatopsyche_analis_HapFS	PX429216
Rice_USDA_Caddisfly_1467	MaterialSample	8/2/2025	Animalia	Cheumatopsyche oxa	species	43.03484	-83.9332	WGS84	US	1	1	individuals	11701	Cheumatopsyche_oxa_HapBQ	PX429217
Rice_USDA_Caddisfly_1468	MaterialSample	8/2/2025	Animalia	Hydropsyche betteni	species	43.03484	-83.9332	WGS84	US	1	1	individuals	11702	Hydropsyche_betteni_HapCE	PX429218
Rice_USDA_Caddisfly_1469	MaterialSample	8/2/2025	Animalia	Cheumatopsyche analis	species	43.03484	-83.9332	WGS84	US	1	1	individuals	11703	Cheumatopsyche_analis_HapFT	PX429219
Rice_USDA_Caddisfly_1470	MaterialSample	8/2/2025	Animalia	Cheumatopsyche analis	species	43.03484	-83.9332	WGS84	US	1	1	individuals	11704	Cheumatopsyche_analis_HapFT	PX429220
Rice_USDA_Caddisfly_1471	MaterialSample	8/2/2025	Animalia	Hydropsyche betteni	species	43.03484	-83.9332	WGS84	US	1	1	individuals	11705	Hydropsyche_betteni_HapB	PX429221
Rice_USDA_Caddisfly_1472	MaterialSample	8/2/2025	Animalia	Hydropsyche betteni	species	43.03484	-83.9332	WGS84	US	1	1	individuals	11706	Hydropsyche_betteni_HapCG	PX429222
Rice_USDA_Caddisfly_1473	MaterialSample	8/2/2025	Animalia	Hydropsyche betteni	species	43.03484	-83.9332	WGS84	US	1	1	individuals	11708	Hydropsyche_betteni_HapC	PX429223
Rice_USDA_Caddisfly_1474	MaterialSample	8/2/2025	Animalia	Cheumatopsyche analis	species	43.03484	-83.9332	WGS84	US	1	1	individuals	11709	Cheumatopsyche_analis_HapFU	PX429224
Rice_USDA_Caddisfly_1475	MaterialSample	8/2/2025	Animalia	Cheumatopsyche campyla	species	43.03484	-83.9332	WGS84	US	1	1	individuals	11710	Cheumatopsyche_campyla_HapR	PX429225
Rice_USDA_Caddisfly_1476	MaterialSample	8/2/2025	Animalia	Cheumatopsyche analis	species	43.03484	-83.9332	WGS84	US	1	1	individuals	11711	Cheumatopsyche_analis_HapE	PX429226
Rice_USDA_Caddisfly_1477	MaterialSample	8/2/2025	Animalia	Hydropsyche betteni	species	43.03484	-83.9332	WGS84	US	1	1	individuals	11712	Hydropsyche_betteni_HapK	PX429227
Rice_USDA_Caddisfly_1478	MaterialSample	8/2/2025	Animalia	Cheumatopsyche campyla	species	43.03484	-83.9332	WGS84	US	1	1	individuals	11713	Cheumatopsyche_campyla_HapS	PX429228
Rice_USDA_Caddisfly_1479	MaterialSample	8/2/2025	Animalia	Hydropsyche betteni	species	43.03484	-83.9332	WGS84	US	1	1	individuals	11714	Hydropsyche_betteni_HapG	PX429229
Rice_USDA_Caddisfly_1480	MaterialSample	8/2/2025	Animalia	Cheumatopsyche campyla	species	43.03484	-83.9332	WGS84	US	1	1	individuals	11715	Cheumatopsyche_campyla_HapT	PX429230
Rice_USDA_Caddisfly_1481	MaterialSample	8/2/2025	Animalia	Cheumatopsyche analis	species	43.03484	-83.9332	WGS84	US	1	1	individuals	11716	Cheumatopsyche_analis_HapFE	PX429231
Rice_USDA_Caddisfly_1482	MaterialSample	8/2/2025	Animalia	Cheumatopsyche campyla	species	43.03484	-83.9332	WGS84	US	1	1	individuals	11717	Cheumatopsyche_campyla_HapU	PX429232
Rice_USDA_Caddisfly_1483	MaterialSample	8/2/2025	Animalia	Cheumatopsyche campyla	species	43.03484	-83.9332	WGS84	US	1	1	individuals	11718	Cheumatopsyche_campyla_HapT	PX429233
Rice_USDA_Caddisfly_1484	MaterialSample	8/2/2025	Animalia	Hydropsyche bronta	species	43.03484	-83.9332	WGS84	US	1	1	individuals	11719	NA
Rice_USDA_Caddisfly_1485	MaterialSample	8/2/2025	Animalia	Hydropsyche betteni	species	43.03484	-83.9332	WGS84	US	1	1	individuals	11720	Hydropsyche_betteni_HapK	PX429234
Rice_USDA_Caddisfly_1486	MaterialSample	8/2/2025	Animalia	Cheumatopsyche analis	species	43.03484	-83.9332	WGS84	US	1	1	individuals	11721	Cheumatopsyche_analis_HapFO	PX429235
Rice_USDA_Caddisfly_1487	MaterialSample	8/2/2025	Animalia	Cheumatopsyche analis	species	43.03484	-83.9332	WGS84	US	1	1	individuals	11722	Cheumatopsyche_analis_HapH	PX429236
Rice_USDA_Caddisfly_1488	MaterialSample	8/2/2025	Animalia	Cheumatopsyche analis	species	43.03484	-83.9332	WGS84	US	1	1	individuals	11723	Cheumatopsyche_analis_HapE	PX429237
Rice_USDA_Caddisfly_1489	MaterialSample	8/2/2025	Animalia	Hydropsyche bronta	species	43.03484	-83.9332	WGS84	US	1	1	individuals	11724	Hydropsyche_bronta_HapAB	PX429238
Rice_USDA_Caddisfly_1490	MaterialSample	8/2/2025	Animalia	Cheumatopsyche analis	species	43.03484	-83.9332	WGS84	US	1	1	individuals	11725	Cheumatopsyche_analis_HapFV	PX429239
Rice_USDA_Caddisfly_1491	MaterialSample	8/2/2025	Animalia	Hydropsyche bronta	species	43.03484	-83.9332	WGS84	US	1	1	individuals	11726	Hydropsyche_bronta_HapAC	PX429240
Rice_USDA_Caddisfly_1492	MaterialSample	8/2/2025	Animalia	Cheumatopsyche analis	species	43.03484	-83.9332	WGS84	US	1	1	individuals	11727	Cheumatopsyche_analis_HapAL	PX429241
Rice_USDA_Caddisfly_1493	MaterialSample	8/2/2025	Animalia	Cheumatopsyche analis	species	43.03484	-83.9332	WGS84	US	1	1	individuals	11729	Cheumatopsyche_analis_HapH	PX429242
Rice_USDA_Caddisfly_1494	MaterialSample	8/2/2025	Animalia	Cheumatopsyche campyla	species	43.03484	-83.9332	WGS84	US	1	1	individuals	11731	Cheumatopsyche_campyla_HapT	PX429243
Rice_USDA_Caddisfly_1495	MaterialSample	8/2/2025	Animalia	Cheumatopsyche analis	species	43.03484	-83.9332	WGS84	US	1	1	individuals	11732	Cheumatopsyche_analis_HapBG	PX429244
Rice_USDA_Caddisfly_1496	MaterialSample	8/2/2025	Animalia	Cheumatopsyche campyla	species	43.03484	-83.9332	WGS84	US	1	1	individuals	11733	Cheumatopsyche_campyla_HapT	PX429245
Rice_USDA_Caddisfly_1497	MaterialSample	8/2/2025	Animalia	Hydropsyche betteni	species	43.03484	-83.9332	WGS84	US	1	1	individuals	11735	Hydropsyche_betteni_HapC	PX429246
Rice_USDA_Caddisfly_1498	MaterialSample	8/6/2025	Animalia	Hydropsyche betteni	species	42.129291	-86.22066	WGS84	US	1	1	individuals	11737	Hydropsyche_betteni_HapG	PX429247
Rice_USDA_Caddisfly_1499	MaterialSample	8/6/2025	Animalia	Hydropsyche betteni	species	42.129291	-86.22066	WGS84	US	1	1	individuals	11738	Hydropsyche_betteni_HapG	PX429248
Rice_USDA_Caddisfly_1500	MaterialSample	8/6/2025	Animalia	Hydropsyche sparna	species	42.129291	-86.22066	WGS84	US	1	1	individuals	11739	Hydropsyche_sparna_HapB	PX429249
Rice_USDA_Caddisfly_1501	MaterialSample	8/6/2025	Animalia	Hydropsyche slossonae	species	42.129291	-86.22066	WGS84	US	1	1	individuals	11740	Hydropsyche_slossonae_HapR	PX429250
Rice_USDA_Caddisfly_1502	MaterialSample	8/6/2025	Animalia	Hydropsyche betteni	species	42.129291	-86.22066	WGS84	US	1	1	individuals	11741	Hydropsyche_betteni_HapA	PX429251
Rice_USDA_Caddisfly_1503	MaterialSample	8/6/2025	Animalia	Hydropsyche betteni	species	42.129291	-86.22066	WGS84	US	1	1	individuals	11742	Hydropsyche_betteni_HapG	PX429252
Rice_USDA_Caddisfly_1504	MaterialSample	8/6/2025	Animalia	Cheumatopsyche oxa	species	42.129291	-86.22066	WGS84	US	1	1	individuals	11743	Cheumatopsyche_oxa_HapE	PX429253
Rice_USDA_Caddisfly_1505	MaterialSample	8/6/2025	Animalia	Hydropsyche sparna	species	42.129291	-86.22066	WGS84	US	1	1	individuals	11744	Hydropsyche_sparna_HapA	PX429254
Rice_USDA_Caddisfly_1506	MaterialSample	8/6/2025	Animalia	Hydropsyche betteni	species	42.129291	-86.22066	WGS84	US	1	1	individuals	11745	Hydropsyche_betteni_HapG	PX429255
Rice_USDA_Caddisfly_1507	MaterialSample	8/6/2025	Animalia	Hydropsyche slossonae	species	42.129291	-86.22066	WGS84	US	1	1	individuals	11746	Hydropsyche_slossonae_HapS	PX429256
Rice_USDA_Caddisfly_1508	MaterialSample	8/6/2025	Animalia	Hydropsyche betteni	species	42.129291	-86.22066	WGS84	US	1	1	individuals	11747	Hydropsyche_betteni_HapG	PX429257
Rice_USDA_Caddisfly_1509	MaterialSample	8/6/2025	Animalia	Hydropsyche slossonae	species	42.129291	-86.22066	WGS84	US	1	1	individuals	11748	Hydropsyche_slossonae_HapA	PX429258
Rice_USDA_Caddisfly_1510	MaterialSample	8/6/2025	Animalia	Hydropsyche betteni	species	42.129291	-86.22066	WGS84	US	1	1	individuals	11749	Hydropsyche_betteni_HapG	PX429259
Rice_USDA_Caddisfly_1511	MaterialSample	8/6/2025	Animalia	Hydropsyche sparna	species	42.129291	-86.22066	WGS84	US	1	1	individuals	11750	Hydropsyche_sparna_HapA	PX429260
Rice_USDA_Caddisfly_1512	MaterialSample	8/6/2025	Animalia	Hydropsyche sparna	species	42.129291	-86.22066	WGS84	US	1	1	individuals	11751	Hydropsyche_sparna_HapX	PX429261
Rice_USDA_Caddisfly_1513	MaterialSample	8/6/2025	Animalia	Hydropsyche sparna	species	42.129291	-86.22066	WGS84	US	1	1	individuals	11752	Hydropsyche_sparna_HapBK	PX429262
Rice_USDA_Caddisfly_1514	MaterialSample	8/6/2025	Animalia	Cheumatopsyche oxa	species	42.129291	-86.22066	WGS84	US	1	1	individuals	11753	Cheumatopsyche_oxa_HapBD	PX429263
Rice_USDA_Caddisfly_1515	MaterialSample	8/6/2025	Animalia	Hydropsyche betteni	species	42.129291	-86.22066	WGS84	US	1	1	individuals	11754	Hydropsyche_betteni_HapA	PX429264
Rice_USDA_Caddisfly_1516	MaterialSample	8/6/2025	Animalia	Hydropsyche betteni	species	42.129291	-86.22066	WGS84	US	1	1	individuals	11755	Hydropsyche_betteni_HapG	PX429265
Rice_USDA_Caddisfly_1517	MaterialSample	8/6/2025	Animalia	Hydropsyche sparna	species	42.129291	-86.22066	WGS84	US	1	1	individuals	11756	Hydropsyche_sparna_HapA	PX429266
Rice_USDA_Caddisfly_1518	MaterialSample	8/6/2025	Animalia	Hydropsyche betteni	species	42.129291	-86.22066	WGS84	US	1	1	individuals	11757	Hydropsyche_betteni_HapC	PX429267
Rice_USDA_Caddisfly_1519	MaterialSample	8/6/2025	Animalia	Hydropsyche sparna	species	42.129291	-86.22066	WGS84	US	1	1	individuals	11758	Hydropsyche_sparna_HapA	PX429268
Rice_USDA_Caddisfly_1520	MaterialSample	8/6/2025	Animalia	Hydropsyche slossonae	species	42.129291	-86.22066	WGS84	US	1	1	individuals	11759	Hydropsyche_slossonae_HapS	PX429269
Rice_USDA_Caddisfly_1521	MaterialSample	8/6/2025	Animalia	Hydropsyche betteni	species	42.129291	-86.22066	WGS84	US	1	1	individuals	11760	Hydropsyche_betteni_HapA	PX429270
Rice_USDA_Caddisfly_1522	MaterialSample	8/6/2025	Animalia	Hydropsyche sparna	species	42.129291	-86.22066	WGS84	US	1	1	individuals	11761	Hydropsyche_sparna_HapBL	PX429271
Rice_USDA_Caddisfly_1523	MaterialSample	8/6/2025	Animalia	Hydropsyche betteni	species	42.129291	-86.22066	WGS84	US	1	1	individuals	11762	Hydropsyche_betteni_HapB	PX429272
Rice_USDA_Caddisfly_1524	MaterialSample	8/6/2025	Animalia	Hydropsyche slossonae	species	42.129291	-86.22066	WGS84	US	1	1	individuals	11763	Hydropsyche_slossonae_HapT	PX429273
Rice_USDA_Caddisfly_1525	MaterialSample	8/6/2025	Animalia	Hydropsyche sparna	species	42.129291	-86.22066	WGS84	US	1	1	individuals	11764	Hydropsyche_sparna_HapBM	PX429274
Rice_USDA_Caddisfly_1526	MaterialSample	8/6/2025	Animalia	Cheumatopsyche oxa	species	42.129291	-86.22066	WGS84	US	1	1	individuals	11765	Cheumatopsyche_oxa_HapBE	PX429275
Rice_USDA_Caddisfly_1527	MaterialSample	8/6/2025	Animalia	Cheumatopsyche oxa	species	42.129291	-86.22066	WGS84	US	1	1	individuals	11766	Cheumatopsyche_oxa_HapA	PX429276
Rice_USDA_Caddisfly_1528	MaterialSample	8/6/2025	Animalia	Hydropsyche sparna	species	42.129291	-86.22066	WGS84	US	1	1	individuals	11767	Hydropsyche_sparna_HapBN	PX429277
Rice_USDA_Caddisfly_1529	MaterialSample	8/6/2025	Animalia	Hydropsyche betteni	species	42.129291	-86.22066	WGS84	US	1	1	individuals	11768	Hydropsyche_betteni_HapA	PX429278
Rice_USDA_Caddisfly_1530	MaterialSample	8/6/2025	Animalia	Hydropsyche slossonae	species	42.129291	-86.22066	WGS84	US	1	1	individuals	11769	Hydropsyche_slossonae_HapA	PX429279
Rice_USDA_Caddisfly_1531	MaterialSample	8/6/2025	Animalia	Hydropsyche betteni	species	42.129291	-86.22066	WGS84	US	1	1	individuals	11770	Hydropsyche_betteni_HapA	PX429280
Rice_USDA_Caddisfly_1532	MaterialSample	8/6/2025	Animalia	Cheumatopsyche oxa	species	42.129291	-86.22066	WGS84	US	1	1	individuals	11771	Cheumatopsyche_oxa_HapBF	PX429281
Rice_USDA_Caddisfly_1533	MaterialSample	8/6/2025	Animalia	Hydropsyche betteni	species	42.129291	-86.22066	WGS84	US	1	1	individuals	11772	Hydropsyche_betteni_HapG	PX429282
Rice_USDA_Caddisfly_1534	MaterialSample	8/6/2025	Animalia	Hydropsyche sparna	species	42.129291	-86.22066	WGS84	US	1	1	individuals	11773	Hydropsyche_sparna_HapBN	PX429283
Rice_USDA_Caddisfly_1535	MaterialSample	8/6/2025	Animalia	Hydropsyche slossonae	species	42.129291	-86.22066	WGS84	US	1	1	individuals	11774	Hydropsyche_slossonae_HapS	PX429284
Rice_USDA_Caddisfly_1536	MaterialSample	8/6/2025	Animalia	Hydropsyche slossonae	species	42.129291	-86.22066	WGS84	US	1	1	individuals	11775	Hydropsyche_slossonae_HapA	PX429285
Rice_USDA_Caddisfly_1537	MaterialSample	8/6/2025	Animalia	Cheumatopsyche oxa	species	42.129291	-86.22066	WGS84	US	1	1	individuals	11776	Cheumatopsyche_oxa_HapBG	PX429286
Rice_USDA_Caddisfly_1538	MaterialSample	8/6/2025	Animalia	Hydropsyche sparna	species	42.129291	-86.22066	WGS84	US	1	1	individuals	11777	Hydropsyche_sparna_HapBO	PX429287
Rice_USDA_Caddisfly_1539	MaterialSample	8/6/2025	Animalia	Hydropsyche sparna	species	42.129291	-86.22066	WGS84	US	1	1	individuals	11778	Hydropsyche_sparna_HapA	PX429288
Rice_USDA_Caddisfly_1540	MaterialSample	8/6/2025	Animalia	Hydropsyche sparna	species	42.129291	-86.22066	WGS84	US	1	1	individuals	11779	Hydropsyche_sparna_HapF	PX429289
Rice_USDA_Caddisfly_1541	MaterialSample	8/6/2025	Animalia	Cheumatopsyche oxa	species	42.129291	-86.22066	WGS84	US	1	1	individuals	11780	Cheumatopsyche_oxa_HapBH	PX429290
Rice_USDA_Caddisfly_1542	MaterialSample	8/6/2025	Animalia	Cheumatopsyche oxa	species	42.129291	-86.22066	WGS84	US	1	1	individuals	11781	Cheumatopsyche_oxa_HapE	PX429291
Rice_USDA_Caddisfly_1543	MaterialSample	8/6/2025	Animalia	Hydropsyche sparna	species	42.129291	-86.22066	WGS84	US	1	1	individuals	11782	Hydropsyche_sparna_HapA	PX429292
Rice_USDA_Caddisfly_1544	MaterialSample	8/6/2025	Animalia	Hydropsyche sparna	species	42.129291	-86.22066	WGS84	US	1	1	individuals	11783	Hydropsyche_sparna_HapBP	PX429293
Rice_USDA_Caddisfly_1545	MaterialSample	8/6/2025	Animalia	Hydropsyche slossonae	species	42.129291	-86.22066	WGS84	US	1	1	individuals	11784	Hydropsyche_slossonae_HapA	PX429294
Rice_USDA_Caddisfly_1546	MaterialSample	8/6/2025	Animalia	Hydropsyche slossonae	species	42.129291	-86.22066	WGS84	US	1	1	individuals	11785	Hydropsyche_slossonae_HapA	PX429295
Rice_USDA_Caddisfly_1547	MaterialSample	8/6/2025	Animalia	Hydropsyche sparna	species	42.129291	-86.22066	WGS84	US	1	1	individuals	11786	Hydropsyche_sparna_HapBQ	PX429296
Rice_USDA_Caddisfly_1548	MaterialSample	8/6/2025	Animalia	Hydropsyche sparna	species	42.129291	-86.22066	WGS84	US	1	1	individuals	11787	Hydropsyche_sparna_HapBR	PX429297
Rice_USDA_Caddisfly_1549	MaterialSample	8/6/2025	Animalia	Cheumatopsyche oxa	species	42.129291	-86.22066	WGS84	US	1	1	individuals	11788	Cheumatopsyche_oxa_HapE	PX429298
Rice_USDA_Caddisfly_1550	MaterialSample	8/6/2025	Animalia	Hydropsyche sparna	species	42.129291	-86.22066	WGS84	US	1	1	individuals	11789	Hydropsyche_sparna_HapAE	PX429299
Rice_USDA_Caddisfly_1551	MaterialSample	8/6/2025	Animalia	Cheumatopsyche oxa	species	42.129291	-86.22066	WGS84	US	1	1	individuals	11790	Cheumatopsyche_oxa_HapE	PX429300
Rice_USDA_Caddisfly_1552	MaterialSample	8/6/2025	Animalia	Hydropsyche sparna	species	42.129291	-86.22066	WGS84	US	1	1	individuals	11791	Hydropsyche_sparna_HapA	PX429301
Rice_USDA_Caddisfly_1553	MaterialSample	8/6/2025	Animalia	Hydropsyche slossonae	species	42.129291	-86.22066	WGS84	US	1	1	individuals	11792	Hydropsyche_slossonae_HapU	PX429302
Rice_USDA_Caddisfly_1554	MaterialSample	8/6/2025	Animalia	Hydropsyche slossonae	species	42.129291	-86.22066	WGS84	US	1	1	individuals	11793	Hydropsyche_slossonae_HapS	PX429303
Rice_USDA_Caddisfly_1555	MaterialSample	8/6/2025	Animalia	Hydropsyche sparna	species	42.129291	-86.22066	WGS84	US	1	1	individuals	11794	Hydropsyche_sparna_HapBS	PX429304
Rice_USDA_Caddisfly_1556	MaterialSample	8/6/2025	Animalia	Cheumatopsyche oxa	species	42.129291	-86.22066	WGS84	US	1	1	individuals	11795	Cheumatopsyche_oxa_HapBI	PX429305
Rice_USDA_Caddisfly_1557	MaterialSample	8/6/2025	Animalia	Hydropsyche betteni	species	42.129291	-86.22066	WGS84	US	1	1	individuals	11796	Hydropsyche_betteni_HapC	PX429306
Rice_USDA_Caddisfly_1558	MaterialSample	8/6/2025	Animalia	Cheumatopsyche oxa	species	42.129291	-86.22066	WGS84	US	1	1	individuals	11797	Cheumatopsyche_oxa_HapBJ	PX429307
Rice_USDA_Caddisfly_1559	MaterialSample	8/6/2025	Animalia	Hydropsyche slossonae	species	42.129291	-86.22066	WGS84	US	1	1	individuals	11798	Hydropsyche_slossonae_HapS	PX429308
Rice_USDA_Caddisfly_1560	MaterialSample	8/6/2025	Animalia	Hydropsyche slossonae	species	42.129291	-86.22066	WGS84	US	1	1	individuals	11799	Hydropsyche_slossonae_HapU	PX429309
Rice_USDA_Caddisfly_1561	MaterialSample	8/6/2025	Animalia	Hydropsyche slossonae	species	42.129291	-86.22066	WGS84	US	1	1	individuals	11800	Hydropsyche_slossonae_HapA	PX429310
Rice_USDA_Caddisfly_1562	MaterialSample	8/6/2025	Animalia	Cheumatopsyche oxa	species	42.129291	-86.22066	WGS84	US	1	1	individuals	11801	Cheumatopsyche_oxa_HapBK	PX429311
Rice_USDA_Caddisfly_1563	MaterialSample	8/6/2025	Animalia	Hydropsyche sparna	species	42.129291	-86.22066	WGS84	US	1	1	individuals	11802	Hydropsyche_sparna_HapA	PX429312
Rice_USDA_Caddisfly_1564	MaterialSample	8/6/2025	Animalia	Hydropsyche sparna	species	42.129291	-86.22066	WGS84	US	1	1	individuals	11803	Hydropsyche_sparna_HapA	PX429313
Rice_USDA_Caddisfly_1565	MaterialSample	8/6/2025	Animalia	Hydropsyche sparna	species	42.129291	-86.22066	WGS84	US	1	1	individuals	11804	Hydropsyche_sparna_HapA	PX429314
Rice_USDA_Caddisfly_1566	MaterialSample	8/6/2025	Animalia	Hydropsyche sparna	species	42.129291	-86.22066	WGS84	US	1	1	individuals	11805	Hydropsyche_sparna_HapBT	PX429315
Rice_USDA_Caddisfly_1567	MaterialSample	8/6/2025	Animalia	Cheumatopsyche oxa	species	42.129291	-86.22066	WGS84	US	1	1	individuals	11806	Cheumatopsyche_oxa_HapE	PX429316
Rice_USDA_Caddisfly_1568	MaterialSample	8/6/2025	Animalia	Hydropsyche slossonae	species	42.129291	-86.22066	WGS84	US	1	1	individuals	11807	Hydropsyche_slossonae_HapV	PX429317
Rice_USDA_Caddisfly_1569	MaterialSample	8/6/2025	Animalia	Cheumatopsyche oxa	species	42.129291	-86.22066	WGS84	US	1	1	individuals	11808	Cheumatopsyche_oxa_HapE	PX429318
Rice_USDA_Caddisfly_1570	MaterialSample	8/6/2025	Animalia	Hydropsyche sparna	species	42.129291	-86.22066	WGS84	US	1	1	individuals	11809	Hydropsyche_sparna_HapBU	PX429319
Rice_USDA_Caddisfly_1571	MaterialSample	8/6/2025	Animalia	Hydropsyche slossonae	species	42.129291	-86.22066	WGS84	US	1	1	individuals	11810	Hydropsyche_slossonae_HapA	PX429320
Rice_USDA_Caddisfly_1572	MaterialSample	8/6/2025	Animalia	Hydropsyche slossonae	species	42.129291	-86.22066	WGS84	US	1	1	individuals	11811	Hydropsyche_slossonae_HapA	PX429321
Rice_USDA_Caddisfly_1573	MaterialSample	8/6/2025	Animalia	Hydropsyche sparna	species	42.129291	-86.22066	WGS84	US	1	1	individuals	11812	Hydropsyche_sparna_HapF	PX429322
Rice_USDA_Caddisfly_1574	MaterialSample	8/6/2025	Animalia	Cheumatopsyche oxa	species	42.129291	-86.22066	WGS84	US	1	1	individuals	11813	Cheumatopsyche_oxa_HapBL	PX429323
Rice_USDA_Caddisfly_1575	MaterialSample	8/6/2025	Animalia	Cheumatopsyche oxa	species	42.129291	-86.22066	WGS84	US	1	1	individuals	11814	Cheumatopsyche_oxa_HapBM	PX429324
Rice_USDA_Caddisfly_1576	MaterialSample	8/6/2025	Animalia	Hydropsyche betteni	species	42.129291	-86.22066	WGS84	US	1	1	individuals	11815	Hydropsyche_betteni_HapG	PX429325
Rice_USDA_Caddisfly_1577	MaterialSample	8/6/2025	Animalia	Hydropsyche slossonae	species	42.129291	-86.22066	WGS84	US	1	1	individuals	11816	Hydropsyche_slossonae_HapS	PX429326
Rice_USDA_Caddisfly_1578	MaterialSample	8/6/2025	Animalia	Hydropsyche sparna	species	42.129291	-86.22066	WGS84	US	1	1	individuals	11817	Hydropsyche_sparna_HapBV	PX429327
Rice_USDA_Caddisfly_1579	MaterialSample	8/6/2025	Animalia	Cheumatopsyche oxa	species	42.129291	-86.22066	WGS84	US	1	1	individuals	11818	Cheumatopsyche_oxa_HapE	PX429328
Rice_USDA_Caddisfly_1580	MaterialSample	8/6/2025	Animalia	Hydropsyche slossonae	species	42.129291	-86.22066	WGS84	US	1	1	individuals	11819	Hydropsyche_slossonae_HapS	PX429329
Rice_USDA_Caddisfly_1581	MaterialSample	8/6/2025	Animalia	Hydropsyche slossonae	species	42.129291	-86.22066	WGS84	US	1	1	individuals	11821	Hydropsyche_slossonae_HapS	PX429330
Rice_USDA_Caddisfly_1582	MaterialSample	8/6/2025	Animalia	Hydropsyche slossonae	species	42.129291	-86.22066	WGS84	US	1	1	individuals	11822	Hydropsyche_slossonae_HapS	PX429331
Rice_USDA_Caddisfly_1583	MaterialSample	8/6/2025	Animalia	Cheumatopsyche oxa	species	42.129291	-86.22066	WGS84	US	1	1	individuals	11823	Cheumatopsyche_oxa_HapE	PX429332
Rice_USDA_Caddisfly_1584	MaterialSample	8/6/2025	Animalia	Hydropsyche sparna	species	42.129291	-86.22066	WGS84	US	1	1	individuals	11825	Hydropsyche_sparna_HapA	PX429333
Rice_USDA_Caddisfly_1585	MaterialSample	8/6/2025	Animalia	Hydropsyche slossonae	species	42.129291	-86.22066	WGS84	US	1	1	individuals	11826	Hydropsyche_slossonae_HapW	PX429334
Rice_USDA_Caddisfly_1586	MaterialSample	8/6/2025	Animalia	Cheumatopsyche oxa	species	42.129291	-86.22066	WGS84	US	1	1	individuals	11827	Cheumatopsyche_oxa_HapE	PX429335
Rice_USDA_Caddisfly_1587	MaterialSample	8/6/2025	Animalia	Hydropsyche slossonae	species	42.129291	-86.22066	WGS84	US	1	1	individuals	11828	Hydropsyche_slossonae_HapX	PX429336
Rice_USDA_Caddisfly_1588	MaterialSample	8/6/2025	Animalia	Hydropsyche betteni	species	42.129291	-86.22066	WGS84	US	1	1	individuals	11829	Hydropsyche_betteni_HapZ	PX429337
Rice_USDA_Caddisfly_1589	MaterialSample	8/5/2025	Animalia	Hydropsyche sparna	species	44.42143	-84.028486	WGS84	US	1	1	individuals	11830	Hydropsyche_sparna_HapH	PX429338
Rice_USDA_Caddisfly_1590	MaterialSample	8/5/2025	Animalia	Hydropsyche sparna	species	44.42143	-84.028486	WGS84	US	1	1	individuals	11831	Hydropsyche_sparna_HapH	PX429339
Rice_USDA_Caddisfly_1591	MaterialSample	8/5/2025	Animalia	Hydropsyche sparna	species	44.42143	-84.028486	WGS84	US	1	1	individuals	11832	Hydropsyche_sparna_HapD	PX429340
Rice_USDA_Caddisfly_1592	MaterialSample	8/5/2025	Animalia	Hydropsyche sparna	species	44.42143	-84.028486	WGS84	US	1	1	individuals	11833	Hydropsyche_sparna_HapD	PX429341
Rice_USDA_Caddisfly_1593	MaterialSample	8/5/2025	Animalia	Hydropsyche sparna	species	44.42143	-84.028486	WGS84	US	1	1	individuals	11834	NA
Rice_USDA_Caddisfly_1594	MaterialSample	8/5/2025	Animalia	Hydropsyche sparna	species	44.42143	-84.028486	WGS84	US	1	1	individuals	11835	Hydropsyche_sparna_HapD	PX429342
Rice_USDA_Caddisfly_1595	MaterialSample	8/5/2025	Animalia	Hydropsyche sparna	species	44.42143	-84.028486	WGS84	US	1	1	individuals	11836	Hydropsyche_sparna_HapD	PX429343
Rice_USDA_Caddisfly_1596	MaterialSample	8/5/2025	Animalia	Hydropsyche sparna	species	44.42143	-84.028486	WGS84	US	1	1	individuals	11837	Hydropsyche_sparna_HapD	PX429344
Rice_USDA_Caddisfly_1597	MaterialSample	8/5/2025	Animalia	Hydropsyche sparna	species	44.42143	-84.028486	WGS84	US	1	1	individuals	11838	Hydropsyche_sparna_HapD	PX429345
Rice_USDA_Caddisfly_1598	MaterialSample	8/5/2025	Animalia	Hydropsyche sparna	species	44.42143	-84.028486	WGS84	US	1	1	individuals	11839	Hydropsyche_sparna_HapD	PX429346
Rice_USDA_Caddisfly_1599	MaterialSample	8/5/2025	Animalia	Hydropsyche sparna	species	44.42143	-84.028486	WGS84	US	1	1	individuals	11840	Hydropsyche_sparna_HapD	PX429347
Rice_USDA_Caddisfly_1600	MaterialSample	8/5/2025	Animalia	Hydropsyche sparna	species	44.42143	-84.028486	WGS84	US	1	1	individuals	11841	Hydropsyche_sparna_HapD	PX429348
Rice_USDA_Caddisfly_1601	MaterialSample	8/5/2025	Animalia	Hydropsyche sparna	species	44.42143	-84.028486	WGS84	US	1	1	individuals	11842	Hydropsyche_sparna_HapD	PX429349
Rice_USDA_Caddisfly_1602	MaterialSample	8/5/2025	Animalia	Hydropsyche sparna	species	44.42143	-84.028486	WGS84	US	1	1	individuals	11843	Hydropsyche_sparna_HapD	PX429350
Rice_USDA_Caddisfly_1603	MaterialSample	8/5/2025	Animalia	Hydropsyche sparna	species	44.42143	-84.028486	WGS84	US	1	1	individuals	11844	Hydropsyche_sparna_HapD	PX429351
Rice_USDA_Caddisfly_1604	MaterialSample	8/5/2025	Animalia	Hydropsyche sparna	species	44.42143	-84.028486	WGS84	US	1	1	individuals	11845	NA
Rice_USDA_Caddisfly_1605	MaterialSample	8/5/2025	Animalia	Hydropsyche sparna	species	44.42143	-84.028486	WGS84	US	1	1	individuals	11846	Hydropsyche_sparna_HapA	PX429352
Rice_USDA_Caddisfly_1606	MaterialSample	8/5/2025	Animalia	Hydropsyche sparna	species	44.42143	-84.028486	WGS84	US	1	1	individuals	11847	Hydropsyche_sparna_HapD	PX429353
Rice_USDA_Caddisfly_1607	MaterialSample	8/5/2025	Animalia	Hydropsyche sparna	species	44.42143	-84.028486	WGS84	US	1	1	individuals	11848	Hydropsyche_sparna_HapD	PX429354
Rice_USDA_Caddisfly_1608	MaterialSample	8/5/2025	Animalia	Hydropsyche sparna	species	44.42143	-84.028486	WGS84	US	1	1	individuals	11849	Hydropsyche_sparna_HapD	PX429355
Rice_USDA_Caddisfly_1609	MaterialSample	8/5/2025	Animalia	Hydropsyche sparna	species	44.42143	-84.028486	WGS84	US	1	1	individuals	11850	Hydropsyche_sparna_HapD	PX429356
Rice_USDA_Caddisfly_1610	MaterialSample	8/5/2025	Animalia	Hydropsyche sparna	species	44.42143	-84.028486	WGS84	US	1	1	individuals	11851	Hydropsyche_sparna_HapD	PX429357
Rice_USDA_Caddisfly_1611	MaterialSample	8/5/2025	Animalia	Hydropsyche sparna	species	44.42143	-84.028486	WGS84	US	1	1	individuals	11852	Hydropsyche_sparna_HapD	PX429358
Rice_USDA_Caddisfly_1612	MaterialSample	8/5/2025	Animalia	Hydropsyche sparna	species	44.42143	-84.028486	WGS84	US	1	1	individuals	11853	Hydropsyche_sparna_HapD	PX429359
Rice_USDA_Caddisfly_1613	MaterialSample	8/5/2025	Animalia	Hydropsyche sparna	species	44.42143	-84.028486	WGS84	US	1	1	individuals	11854	Hydropsyche_sparna_HapD	PX429360
Rice_USDA_Caddisfly_1614	MaterialSample	8/5/2025	Animalia	Hydropsyche sparna	species	44.42143	-84.028486	WGS84	US	1	1	individuals	11855	Hydropsyche_sparna_HapD	PX429361
Rice_USDA_Caddisfly_1615	MaterialSample	8/5/2025	Animalia	Hydropsyche sparna	species	44.42143	-84.028486	WGS84	US	1	1	individuals	11856	Hydropsyche_sparna_HapD	PX429362
Rice_USDA_Caddisfly_1616	MaterialSample	8/5/2025	Animalia	Hydropsyche sparna	species	44.42143	-84.028486	WGS84	US	1	1	individuals	11857	Hydropsyche_sparna_HapD	PX429363
Rice_USDA_Caddisfly_1617	MaterialSample	8/5/2025	Animalia	Hydropsyche sparna	species	44.42143	-84.028486	WGS84	US	1	1	individuals	11858	Hydropsyche_sparna_HapD	PX429364
Rice_USDA_Caddisfly_1618	MaterialSample	8/5/2025	Animalia	Hydropsyche sparna	species	44.42143	-84.028486	WGS84	US	1	1	individuals	11859	Hydropsyche_sparna_HapBJ	PX429365
Rice_USDA_Caddisfly_1619	MaterialSample	8/5/2025	Animalia	Hydropsyche sparna	species	44.42143	-84.028486	WGS84	US	1	1	individuals	11860	Hydropsyche_sparna_HapL	PX429366
Rice_USDA_Caddisfly_1620	MaterialSample	8/5/2025	Animalia	Hydropsyche sparna	species	44.42143	-84.028486	WGS84	US	1	1	individuals	11861	Hydropsyche_sparna_HapD	PX429367
Rice_USDA_Caddisfly_1621	MaterialSample	8/5/2025	Animalia	Hydropsyche sparna	species	44.42143	-84.028486	WGS84	US	1	1	individuals	11862	Hydropsyche_sparna_HapD	PX429368
Rice_USDA_Caddisfly_1622	MaterialSample	8/5/2025	Animalia	Hydropsyche sparna	species	44.42143	-84.028486	WGS84	US	1	1	individuals	11863	Hydropsyche_sparna_HapD	PX429369
Rice_USDA_Caddisfly_1623	MaterialSample	8/5/2025	Animalia	Hydropsyche sparna	species	44.42143	-84.028486	WGS84	US	1	1	individuals	11864	Hydropsyche_sparna_HapH	PX429370
Rice_USDA_Caddisfly_1624	MaterialSample	8/5/2025	Animalia	Hydropsyche sparna	species	44.42143	-84.028486	WGS84	US	1	1	individuals	11865	Hydropsyche_sparna_HapH	PX429371
Rice_USDA_Caddisfly_1625	MaterialSample	8/5/2025	Animalia	Hydropsyche sparna	species	44.42143	-84.028486	WGS84	US	1	1	individuals	11866	Hydropsyche_sparna_HapD	PX429372
Rice_USDA_Caddisfly_1626	MaterialSample	8/5/2025	Animalia	Hydropsyche sparna	species	44.42143	-84.028486	WGS84	US	1	1	individuals	11867	Hydropsyche_sparna_HapD	PX429373
Rice_USDA_Caddisfly_1627	MaterialSample	8/5/2025	Animalia	Hydropsyche sparna	species	44.42143	-84.028486	WGS84	US	1	1	individuals	11868	Hydropsyche_sparna_HapD	PX429374
Rice_USDA_Caddisfly_1628	MaterialSample	8/5/2025	Animalia	Hydropsyche sparna	species	44.42143	-84.028486	WGS84	US	1	1	individuals	11869	Hydropsyche_sparna_HapH	PX429375
Rice_USDA_Caddisfly_1629	MaterialSample	8/5/2025	Animalia	Hydropsyche sparna	species	44.42143	-84.028486	WGS84	US	1	1	individuals	11870	Hydropsyche_sparna_HapH	PX429376
Rice_USDA_Caddisfly_1630	MaterialSample	8/5/2025	Animalia	Hydropsyche sparna	species	44.42143	-84.028486	WGS84	US	1	1	individuals	11871	Hydropsyche_sparna_HapD	PX429377
Rice_USDA_Caddisfly_1631	MaterialSample	8/5/2025	Animalia	Hydropsyche sparna	species	44.42143	-84.028486	WGS84	US	1	1	individuals	11872	Hydropsyche_sparna_HapD	PX429378
Rice_USDA_Caddisfly_1632	MaterialSample	8/5/2025	Animalia	Hydropsyche sparna	species	44.42143	-84.028486	WGS84	US	1	1	individuals	11873	Hydropsyche_sparna_HapD	PX429379
Rice_USDA_Caddisfly_1633	MaterialSample	8/5/2025	Animalia	Hydropsyche sparna	species	44.42143	-84.028486	WGS84	US	1	1	individuals	11874	Hydropsyche_sparna_HapH	PX429380
Rice_USDA_Caddisfly_1634	MaterialSample	8/5/2025	Animalia	Hydropsyche sparna	species	44.42143	-84.028486	WGS84	US	1	1	individuals	11875	Hydropsyche_sparna_HapD	PX429381
Rice_USDA_Caddisfly_1635	MaterialSample	8/5/2025	Animalia	Hydropsyche sparna	species	44.42143	-84.028486	WGS84	US	1	1	individuals	11876	Hydropsyche_sparna_HapD	PX429382
Rice_USDA_Caddisfly_1636	MaterialSample	8/5/2025	Animalia	Hydropsyche sparna	species	44.42143	-84.028486	WGS84	US	1	1	individuals	11877	Hydropsyche_sparna_HapD	PX429383
Rice_USDA_Caddisfly_1637	MaterialSample	8/5/2025	Animalia	Hydropsyche sparna	species	44.42143	-84.028486	WGS84	US	1	1	individuals	11878	Hydropsyche_sparna_HapD	PX429384
Rice_USDA_Caddisfly_1638	MaterialSample	8/5/2025	Animalia	Hydropsyche sparna	species	44.42143	-84.028486	WGS84	US	1	1	individuals	11879	Hydropsyche_sparna_HapD	PX429385
Rice_USDA_Caddisfly_1639	MaterialSample	8/5/2025	Animalia	Hydropsyche sparna	species	44.42143	-84.028486	WGS84	US	1	1	individuals	11880	Hydropsyche_sparna_HapD	PX429386
Rice_USDA_Caddisfly_1640	MaterialSample	8/5/2025	Animalia	Hydropsyche sparna	species	44.42143	-84.028486	WGS84	US	1	1	individuals	11881	Hydropsyche_sparna_HapB	PX429387
Rice_USDA_Caddisfly_1641	MaterialSample	8/5/2025	Animalia	Hydropsyche sparna	species	44.42143	-84.028486	WGS84	US	1	1	individuals	11882	Hydropsyche_sparna_HapJ	PX429388
Rice_USDA_Caddisfly_1642	MaterialSample	8/5/2025	Animalia	Hydropsyche sparna	species	44.42143	-84.028486	WGS84	US	1	1	individuals	11883	Hydropsyche_sparna_HapD	PX429389
Rice_USDA_Caddisfly_1643	MaterialSample	8/5/2025	Animalia	Hydropsyche sparna	species	44.42143	-84.028486	WGS84	US	1	1	individuals	11884	Hydropsyche_sparna_HapD	PX429390
Rice_USDA_Caddisfly_1644	MaterialSample	8/5/2025	Animalia	Hydropsyche sparna	species	44.42143	-84.028486	WGS84	US	1	1	individuals	11885	Hydropsyche_sparna_HapB	PX429391
Rice_USDA_Caddisfly_1645	MaterialSample	8/5/2025	Animalia	Hydropsyche sparna	species	44.42143	-84.028486	WGS84	US	1	1	individuals	11886	Hydropsyche_sparna_HapD	PX429392
Rice_USDA_Caddisfly_1646	MaterialSample	8/5/2025	Animalia	Hydropsyche sparna	species	44.42143	-84.028486	WGS84	US	1	1	individuals	11887	Hydropsyche_sparna_HapD	PX429393
Rice_USDA_Caddisfly_1647	MaterialSample	8/5/2025	Animalia	Hydropsyche sparna	species	44.42143	-84.028486	WGS84	US	1	1	individuals	11888	Hydropsyche_sparna_HapD	PX429394
Rice_USDA_Caddisfly_1648	MaterialSample	8/5/2025	Animalia	Hydropsyche sparna	species	44.42143	-84.028486	WGS84	US	1	1	individuals	11889	Hydropsyche_sparna_HapD	PX429395
Rice_USDA_Caddisfly_1649	MaterialSample	8/5/2025	Animalia	Diplectrona modesta	species	44.42143	-84.028486	WGS84	US	1	1	individuals	11890	NA
Rice_USDA_Caddisfly_1650	MaterialSample	8/5/2025	Animalia	Hydropsyche sparna	species	44.42143	-84.028486	WGS84	US	1	1	individuals	11891	Hydropsyche_sparna_HapBJ	PX429396
Rice_USDA_Caddisfly_1651	MaterialSample	8/5/2025	Animalia	Hydropsyche sparna	species	44.42143	-84.028486	WGS84	US	1	1	individuals	11892	Hydropsyche_sparna_HapD	PX429397
Rice_USDA_Caddisfly_1652	MaterialSample	8/5/2025	Animalia	Hydropsyche sparna	species	44.42143	-84.028486	WGS84	US	1	1	individuals	11893	Hydropsyche_sparna_HapD	PX429398
Rice_USDA_Caddisfly_1653	MaterialSample	8/5/2025	Animalia	Hydropsyche sparna	species	44.42143	-84.028486	WGS84	US	1	1	individuals	11894	Hydropsyche_sparna_HapD	PX429399
Rice_USDA_Caddisfly_1654	MaterialSample	8/5/2025	Animalia	Hydropsyche sparna	species	44.42143	-84.028486	WGS84	US	1	1	individuals	11895	Hydropsyche_sparna_HapD	PX429400
Rice_USDA_Caddisfly_1655	MaterialSample	8/5/2025	Animalia	Hydropsyche sparna	species	44.42143	-84.028486	WGS84	US	1	1	individuals	11896	Hydropsyche_sparna_HapB	PX429401
Rice_USDA_Caddisfly_1656	MaterialSample	8/6/2025	Animalia	Hydropsyche betteni	species	42.178611	-86.1575	WGS84	US	1	1	individuals	11897	Hydropsyche_betteni_HapA	PX429402
Rice_USDA_Caddisfly_1657	MaterialSample	8/6/2025	Animalia	Cheumatopsyche oxa	species	42.178611	-86.1575	WGS84	US	1	1	individuals	11898	Cheumatopsyche_oxa_HapP	PX429403
Rice_USDA_Caddisfly_1658	MaterialSample	8/6/2025	Animalia	Hydropsyche betteni	species	42.178611	-86.1575	WGS84	US	1	1	individuals	11899	Hydropsyche_betteni_HapA	PX429404
Rice_USDA_Caddisfly_1659	MaterialSample	8/6/2025	Animalia	Cheumatopsyche oxa	species	42.178611	-86.1575	WGS84	US	1	1	individuals	11900	Cheumatopsyche_oxa_HapZ	PX429405
Rice_USDA_Caddisfly_1660	MaterialSample	8/6/2025	Animalia	Hydropsyche betteni	species	42.178611	-86.1575	WGS84	US	1	1	individuals	11901	Hydropsyche_betteni_HapA	PX429406
Rice_USDA_Caddisfly_1661	MaterialSample	8/6/2025	Animalia	Cheumatopsyche oxa	species	42.178611	-86.1575	WGS84	US	1	1	individuals	11902	Cheumatopsyche_oxa_HapBN	PX429407
Rice_USDA_Caddisfly_1662	MaterialSample	8/6/2025	Animalia	Hydropsyche betteni	species	42.178611	-86.1575	WGS84	US	1	1	individuals	11903	Hydropsyche_betteni_HapCH	PX429408
Rice_USDA_Caddisfly_1663	MaterialSample	8/6/2025	Animalia	Hydropsyche betteni	species	42.178611	-86.1575	WGS84	US	1	1	individuals	11904	Hydropsyche_betteni_HapCJ	PX429409
Rice_USDA_Caddisfly_1664	MaterialSample	8/6/2025	Animalia	Hydropsyche betteni	species	42.178611	-86.1575	WGS84	US	1	1	individuals	11905	Hydropsyche_betteni_HapG	PX429410
Rice_USDA_Caddisfly_1665	MaterialSample	8/6/2025	Animalia	Cheumatopsyche oxa	species	42.178611	-86.1575	WGS84	US	1	1	individuals	11906	Cheumatopsyche_oxa_HapBO	PX429411
Rice_USDA_Caddisfly_1666	MaterialSample	8/6/2025	Animalia	Cheumatopsyche oxa	species	42.178611	-86.1575	WGS84	US	1	1	individuals	11907	Cheumatopsyche_oxa_HapA	PX429412
Rice_USDA_Caddisfly_1667	MaterialSample	8/6/2025	Animalia	Hydropsyche betteni	species	42.178611	-86.1575	WGS84	US	1	1	individuals	11908	Hydropsyche_betteni_HapA	PX429413
Rice_USDA_Caddisfly_1668	MaterialSample	8/6/2025	Animalia	Hydropsyche betteni	species	42.178611	-86.1575	WGS84	US	1	1	individuals	11909	Hydropsyche_betteni_HapG	PX429414
Rice_USDA_Caddisfly_1669	MaterialSample	8/6/2025	Animalia	Hydropsyche betteni	species	42.178611	-86.1575	WGS84	US	1	1	individuals	11910	Hydropsyche_betteni_HapG	PX429415
Rice_USDA_Caddisfly_1670	MaterialSample	8/6/2025	Animalia	Hydropsyche betteni	species	42.178611	-86.1575	WGS84	US	1	1	individuals	11911	Hydropsyche_betteni_HapA	PX429416
Rice_USDA_Caddisfly_1671	MaterialSample	8/6/2025	Animalia	Cheumatopsyche oxa	species	42.178611	-86.1575	WGS84	US	1	1	individuals	11912	Cheumatopsyche_oxa_HapBQ	PX429417
Rice_USDA_Caddisfly_1672	MaterialSample	8/6/2025	Animalia	Hydropsyche betteni	species	42.178611	-86.1575	WGS84	US	1	1	individuals	11913	Hydropsyche_betteni_HapG	PX429418
Rice_USDA_Caddisfly_1673	MaterialSample	8/6/2025	Animalia	Hydropsyche betteni	species	42.178611	-86.1575	WGS84	US	1	1	individuals	11914	Hydropsyche_betteni_HapG	PX429419
Rice_USDA_Caddisfly_1674	MaterialSample	8/6/2025	Animalia	Hydropsyche betteni	species	42.178611	-86.1575	WGS84	US	1	1	individuals	11915	Hydropsyche_betteni_HapA	PX429420
Rice_USDA_Caddisfly_1675	MaterialSample	8/6/2025	Animalia	Hydropsyche betteni	species	42.178611	-86.1575	WGS84	US	1	1	individuals	11916	Hydropsyche_betteni_HapZ	PX429421
Rice_USDA_Caddisfly_1676	MaterialSample	8/6/2025	Animalia	Hydropsyche betteni	species	42.178611	-86.1575	WGS84	US	1	1	individuals	11917	Hydropsyche_betteni_HapG	PX429422
Rice_USDA_Caddisfly_1677	MaterialSample	8/6/2025	Animalia	Hydropsyche betteni	species	42.178611	-86.1575	WGS84	US	1	1	individuals	11918	Hydropsyche_betteni_HapA	PX429423
Rice_USDA_Caddisfly_1678	MaterialSample	8/6/2025	Animalia	Hydropsyche betteni	species	42.178611	-86.1575	WGS84	US	1	1	individuals	11919	Hydropsyche_betteni_HapC	PX429424
Rice_USDA_Caddisfly_1679	MaterialSample	8/6/2025	Animalia	Hydropsyche betteni	species	42.178611	-86.1575	WGS84	US	1	1	individuals	11920	Hydropsyche_betteni_HapCI	PX429425
Rice_USDA_Caddisfly_1680	MaterialSample	8/6/2025	Animalia	Hydropsyche betteni	species	42.178611	-86.1575	WGS84	US	1	1	individuals	11921	Hydropsyche_betteni_HapC	PX429426
Rice_USDA_Caddisfly_1681	MaterialSample	8/6/2025	Animalia	Cheumatopsyche oxa	species	42.178611	-86.1575	WGS84	US	1	1	individuals	11922	Cheumatopsyche_oxa_HapBP	PX429427
Rice_USDA_Caddisfly_1682	MaterialSample	8/6/2025	Animalia	Hydropsyche betteni	species	42.178611	-86.1575	WGS84	US	1	1	individuals	11923	Hydropsyche_betteni_HapA	PX429428
Rice_USDA_Caddisfly_1683	MaterialSample	8/6/2025	Animalia	Cheumatopsyche oxa	species	42.178611	-86.1575	WGS84	US	1	1	individuals	11924	Cheumatopsyche_oxa_HapBQ	PX429429
Rice_USDA_Caddisfly_1684	MaterialSample	8/6/2025	Animalia	Cheumatopsyche oxa	species	42.178611	-86.1575	WGS84	US	1	1	individuals	11925	Cheumatopsyche_oxa_HapBQ	PX429430
Rice_USDA_Caddisfly_1685	MaterialSample	8/6/2025	Animalia	Hydropsyche betteni	species	42.178611	-86.1575	WGS84	US	1	1	individuals	11926	Hydropsyche_betteni_HapA	PX429431
Rice_USDA_Caddisfly_1686	MaterialSample	8/6/2025	Animalia	Cheumatopsyche oxa	species	42.178611	-86.1575	WGS84	US	1	1	individuals	11927	Cheumatopsyche_oxa_HapA	PX429432
Rice_USDA_Caddisfly_1687	MaterialSample	8/6/2025	Animalia	Hydropsyche betteni	species	42.178611	-86.1575	WGS84	US	1	1	individuals	11928	Hydropsyche_betteni_HapA	PX429433
Rice_USDA_Caddisfly_1688	MaterialSample	8/6/2025	Animalia	Cheumatopsyche oxa	species	42.178611	-86.1575	WGS84	US	1	1	individuals	11929	Cheumatopsyche_oxa_HapA	PX429434
Rice_USDA_Caddisfly_1689	MaterialSample	8/6/2025	Animalia	Hydropsyche betteni	species	42.178611	-86.1575	WGS84	US	1	1	individuals	11930	Hydropsyche_betteni_HapC	PX429435
Rice_USDA_Caddisfly_1690	MaterialSample	8/6/2025	Animalia	Hydropsyche betteni	species	42.178611	-86.1575	WGS84	US	1	1	individuals	11931	Hydropsyche_betteni_HapG	PX429436
Rice_USDA_Caddisfly_1691	MaterialSample	8/6/2025	Animalia	Cheumatopsyche oxa	species	42.178611	-86.1575	WGS84	US	1	1	individuals	11932	Cheumatopsyche_oxa_HapBR	PX429437
Rice_USDA_Caddisfly_1692	MaterialSample	8/6/2025	Animalia	Cheumatopsyche oxa	species	42.178611	-86.1575	WGS84	US	1	1	individuals	11933	Cheumatopsyche_oxa_HapA	PX429438
Rice_USDA_Caddisfly_1693	MaterialSample	8/6/2025	Animalia	Cheumatopsyche oxa	species	42.178611	-86.1575	WGS84	US	1	1	individuals	11934	Cheumatopsyche_oxa_HapZ	PX429439
Rice_USDA_Caddisfly_1694	MaterialSample	8/6/2025	Animalia	Cheumatopsyche oxa	species	42.178611	-86.1575	WGS84	US	1	1	individuals	11935	Cheumatopsyche_oxa_HapA	PX429440
Rice_USDA_Caddisfly_1695	MaterialSample	8/6/2025	Animalia	Cheumatopsyche oxa	species	42.178611	-86.1575	WGS84	US	1	1	individuals	11936	Cheumatopsyche_oxa_HapBW
Rice_USDA_Caddisfly_1696	MaterialSample	8/6/2025	Animalia	Hydropsyche betteni	species	42.178611	-86.1575	WGS84	US	1	1	individuals	11937	Hydropsyche_betteni_HapC	PX429441
Rice_USDA_Caddisfly_1697	MaterialSample	8/6/2025	Animalia	Cheumatopsyche analis	species	42.178611	-86.1575	WGS84	US	1	1	individuals	11938	Cheumatopsyche_analis_HapH	PX429442
Rice_USDA_Caddisfly_1698	MaterialSample	8/6/2025	Animalia	Hydropsyche betteni	species	42.178611	-86.1575	WGS84	US	1	1	individuals	11939	Hydropsyche_betteni_HapG	PX429443
Rice_USDA_Caddisfly_1699	MaterialSample	8/6/2025	Animalia	Cheumatopsyche oxa	species	42.178611	-86.1575	WGS84	US	1	1	individuals	11940	Cheumatopsyche_oxa_HapBW
Rice_USDA_Caddisfly_1700	MaterialSample	8/6/2025	Animalia	Hydropsyche betteni	species	42.178611	-86.1575	WGS84	US	1	1	individuals	11941	Hydropsyche_betteni_HapG	PX429444
Rice_USDA_Caddisfly_1701	MaterialSample	8/6/2025	Animalia	Hydropsyche betteni	species	42.178611	-86.1575	WGS84	US	1	1	individuals	11942	Hydropsyche_betteni_HapG	PX429445
Rice_USDA_Caddisfly_1702	MaterialSample	8/6/2025	Animalia	Hydropsyche betteni	species	42.178611	-86.1575	WGS84	US	1	1	individuals	11943	Hydropsyche_betteni_HapA	PX429446
Rice_USDA_Caddisfly_1703	MaterialSample	8/6/2025	Animalia	Hydropsyche betteni	species	42.178611	-86.1575	WGS84	US	1	1	individuals	11945	Hydropsyche_betteni_HapG	PX429447
Rice_USDA_Caddisfly_1704	MaterialSample	8/6/2025	Animalia	Cheumatopsyche oxa	species	42.178611	-86.1575	WGS84	US	1	1	individuals	11946	Cheumatopsyche_oxa_HapA	PX429448
Rice_USDA_Caddisfly_1705	MaterialSample	8/6/2025	Animalia	Hydropsyche betteni	species	42.178611	-86.1575	WGS84	US	1	1	individuals	11947	Hydropsyche_betteni_HapA	PX429449
Rice_USDA_Caddisfly_1706	MaterialSample	8/6/2025	Animalia	Cheumatopsyche oxa	species	42.178611	-86.1575	WGS84	US	1	1	individuals	11948	Cheumatopsyche_oxa_HapBS	PX429450
Rice_USDA_Caddisfly_1707	MaterialSample	8/6/2025	Animalia	Hydropsyche betteni	species	42.178611	-86.1575	WGS84	US	1	1	individuals	11949	Hydropsyche_betteni_HapG	PX429451
Rice_USDA_Caddisfly_1708	MaterialSample	8/6/2025	Animalia	Cheumatopsyche oxa	species	42.178611	-86.1575	WGS84	US	1	1	individuals	11950	Cheumatopsyche_oxa_HapA	PX429452
Rice_USDA_Caddisfly_1709	MaterialSample	8/6/2025	Animalia	Hydropsyche sparna	species	42.178611	-86.1575	WGS84	US	1	1	individuals	11951	Hydropsyche_sparna_HapBW	PX429453
Rice_USDA_Caddisfly_1710	MaterialSample	8/6/2025	Animalia	Cheumatopsyche oxa	species	42.178611	-86.1575	WGS84	US	1	1	individuals	11952	Cheumatopsyche_oxa_HapBT	PX429454
Rice_USDA_Caddisfly_1711	MaterialSample	8/6/2025	Animalia	Cheumatopsyche oxa	species	42.178611	-86.1575	WGS84	US	1	1	individuals	11953	Cheumatopsyche_oxa_HapBU	PX429455
Rice_USDA_Caddisfly_1712	MaterialSample	8/6/2025	Animalia	Hydropsyche betteni	species	42.178611	-86.1575	WGS84	US	1	1	individuals	11954	Hydropsyche_betteni_HapA	PX429456
Rice_USDA_Caddisfly_1713	MaterialSample	8/6/2025	Animalia	Hydropsyche betteni	species	42.178611	-86.1575	WGS84	US	1	1	individuals	11955	Hydropsyche_betteni_HapA	PX429457
Rice_USDA_Caddisfly_1714	MaterialSample	8/6/2025	Animalia	Hydropsyche betteni	species	42.178611	-86.1575	WGS84	US	1	1	individuals	11956	Hydropsyche_betteni_HapG	PX429458
Rice_USDA_Caddisfly_1715	MaterialSample	8/6/2025	Animalia	Cheumatopsyche oxa	species	42.178611	-86.1575	WGS84	US	1	1	individuals	11957	Cheumatopsyche_oxa_HapBV	PX429459
Rice_USDA_Caddisfly_1716	MaterialSample	8/6/2025	Animalia	Hydropsyche betteni	species	42.178611	-86.1575	WGS84	US	1	1	individuals	11958	Hydropsyche_betteni_HapA	PX429460
Rice_USDA_Caddisfly_1717	MaterialSample	8/6/2025	Animalia	Cheumatopsyche oxa	species	42.178611	-86.1575	WGS84	US	1	1	individuals	11959	Cheumatopsyche_oxa_HapBW
Rice_USDA_Caddisfly_1718	MaterialSample	8/6/2025	Animalia	Cheumatopsyche oxa	species	42.178611	-86.1575	WGS84	US	1	1	individuals	11960	Cheumatopsyche_oxa_HapA	PX429461
Rice_USDA_Caddisfly_1719	MaterialSample	8/6/2025	Animalia	Cheumatopsyche oxa	species	42.178611	-86.1575	WGS84	US	1	1	individuals	11961	Cheumatopsyche_oxa_HapA	PX429462
Rice_USDA_Caddisfly_1720	MaterialSample	8/6/2025	Animalia	Hydropsyche sparna	species	42.178611	-86.1575	WGS84	US	1	1	individuals	11962	Hydropsyche_sparna_HapX	PX429463
Rice_USDA_Caddisfly_1721	MaterialSample	8/6/2025	Animalia	Cheumatopsyche oxa	species	42.178611	-86.1575	WGS84	US	1	1	individuals	11963	Cheumatopsyche_oxa_HapBX	PX429464
Rice_USDA_Caddisfly_1722	MaterialSample	8/6/2025	Animalia	Hydropsyche betteni	species	42.178611	-86.1575	WGS84	US	1	1	individuals	11964	Hydropsyche_betteni_HapG	PX429465
Rice_USDA_Caddisfly_1723	MaterialSample	8/6/2025	Animalia	Cheumatopsyche analis	species	42.178611	-86.1575	WGS84	US	1	1	individuals	11965	Cheumatopsyche_analis_HapU	PX429466
Rice_USDA_Caddisfly_1724	MaterialSample	8/6/2025	Animalia	Hydropsyche betteni	species	42.178611	-86.1575	WGS84	US	1	1	individuals	11966	Hydropsyche_betteni_HapA	PX429467
Rice_USDA_Caddisfly_1725	MaterialSample	8/6/2025	Animalia	Hydropsyche betteni	species	42.178611	-86.1575	WGS84	US	1	1	individuals	11967	Hydropsyche_betteni_HapA	PX429468
Rice_USDA_Caddisfly_1726	MaterialSample	8/6/2025	Animalia	Cheumatopsyche oxa	species	42.178611	-86.1575	WGS84	US	1	1	individuals	11968	Cheumatopsyche_oxa_HapAY	PX429469
Rice_USDA_Caddisfly_1727	MaterialSample	8/6/2025	Animalia	Cheumatopsyche oxa	species	42.178611	-86.1575	WGS84	US	1	1	individuals	11969	Cheumatopsyche_oxa_HapBY	PX429470
Rice_USDA_Caddisfly_1728	MaterialSample	8/6/2025	Animalia	Hydropsyche betteni	species	42.178611	-86.1575	WGS84	US	1	1	individuals	11970	Hydropsyche_betteni_HapA	PX429471
Rice_USDA_Caddisfly_1729	MaterialSample	8/6/2025	Animalia	Cheumatopsyche oxa	species	42.178611	-86.1575	WGS84	US	1	1	individuals	11971	Cheumatopsyche_oxa_HapX	PX429472
Rice_USDA_Caddisfly_1730	MaterialSample	8/6/2025	Animalia	Cheumatopsyche oxa	species	42.178611	-86.1575	WGS84	US	1	1	individuals	11972	Cheumatopsyche_oxa_HapA	PX429473
Rice_USDA_Caddisfly_1731	MaterialSample	8/6/2025	Animalia	Hydropsyche betteni	species	42.178611	-86.1575	WGS84	US	1	1	individuals	11973	Hydropsyche_betteni_HapG	PX429474
Rice_USDA_Caddisfly_1732	MaterialSample	8/6/2025	Animalia	Cheumatopsyche analis	species	42.178611	-86.1575	WGS84	US	1	1	individuals	11974	Cheumatopsyche_analis_HapU	PX429475
Rice_USDA_Caddisfly_1733	MaterialSample	8/6/2025	Animalia	Cheumatopsyche oxa	species	42.178611	-86.1575	WGS84	US	1	1	individuals	11975	Cheumatopsyche_oxa_HapP	PX429476
Rice_USDA_Caddisfly_1734	MaterialSample	8/6/2025	Animalia	Cheumatopsyche oxa	species	42.178611	-86.1575	WGS84	US	1	1	individuals	11976	Cheumatopsyche_oxa_HapBZ	PX429477
Rice_USDA_Caddisfly_1735	MaterialSample	8/1/2025	Animalia	Hydropsyche bronta	species	42.33055	-90.329	WGS84	US	1	1	individuals	11977	Hydropsyche_bronta_HapG	PX429478
Rice_USDA_Caddisfly_1736	MaterialSample	8/1/2025	Animalia	Hydropsyche bronta	species	42.33055	-90.329	WGS84	US	1	1	individuals	11978	Hydropsyche_bronta_HapH	PX429479
Rice_USDA_Caddisfly_1737	MaterialSample	8/1/2025	Animalia	Hydropsyche bronta	species	42.33055	-90.329	WGS84	US	1	1	individuals	11979	Hydropsyche_bronta_HapR	PX429480
Rice_USDA_Caddisfly_1738	MaterialSample	8/1/2025	Animalia	Hydropsyche betteni	species	42.33055	-90.329	WGS84	US	1	1	individuals	11980	Hydropsyche_betteni_HapBD	PX429481
Rice_USDA_Caddisfly_1739	MaterialSample	8/1/2025	Animalia	Hydropsyche betteni	species	42.33055	-90.329	WGS84	US	1	1	individuals	11981	Hydropsyche_betteni_HapBG	PX429482
Rice_USDA_Caddisfly_1740	MaterialSample	8/1/2025	Animalia	Hydropsyche betteni	species	42.33055	-90.329	WGS84	US	1	1	individuals	11982	Hydropsyche_betteni_HapAC	PX429483
Rice_USDA_Caddisfly_1741	MaterialSample	8/1/2025	Animalia	Cheumatopsyche analis	species	42.33055	-90.329	WGS84	US	1	1	individuals	11983	Cheumatopsyche_analis_HapH	PX429484
Rice_USDA_Caddisfly_1742	MaterialSample	8/1/2025	Animalia	Hydropsyche betteni	species	42.33055	-90.329	WGS84	US	1	1	individuals	11984	Hydropsyche_betteni_HapBG	PX429485
Rice_USDA_Caddisfly_1743	MaterialSample	8/1/2025	Animalia	Cheumatopsyche analis	species	42.33055	-90.329	WGS84	US	1	1	individuals	11985	Cheumatopsyche_analis_HapFW	PX429486
Rice_USDA_Caddisfly_1744	MaterialSample	8/1/2025	Animalia	Cheumatopsyche analis	species	42.33055	-90.329	WGS84	US	1	1	individuals	11986	Cheumatopsyche_analis_HapH	PX429487
Rice_USDA_Caddisfly_1745	MaterialSample	8/1/2025	Animalia	Cheumatopsyche analis	species	42.33055	-90.329	WGS84	US	1	1	individuals	11987	Cheumatopsyche_analis_HapFX	PX429488
Rice_USDA_Caddisfly_1746	MaterialSample	8/1/2025	Animalia	Hydropsyche betteni	species	42.33055	-90.329	WGS84	US	1	1	individuals	11988	Hydropsyche_betteni_HapAC	PX429489
Rice_USDA_Caddisfly_1747	MaterialSample	8/1/2025	Animalia	Hydropsyche betteni	species	42.33055	-90.329	WGS84	US	1	1	individuals	11989	Hydropsyche_betteni_HapCK	PX429490
Rice_USDA_Caddisfly_1748	MaterialSample	8/1/2025	Animalia	Hydropsyche betteni	species	42.33055	-90.329	WGS84	US	1	1	individuals	11990	Hydropsyche_betteni_HapCL	PX429491
Rice_USDA_Caddisfly_1749	MaterialSample	8/1/2025	Animalia	Cheumatopsyche analis	species	42.33055	-90.329	WGS84	US	1	1	individuals	11991	Cheumatopsyche_analis_HapFY	PX429492
Rice_USDA_Caddisfly_1750	MaterialSample	8/1/2025	Animalia	Hydropsyche betteni	species	42.33055	-90.329	WGS84	US	1	1	individuals	11992	Hydropsyche_betteni_HapBF	PX429493
Rice_USDA_Caddisfly_1751	MaterialSample	8/1/2025	Animalia	Hydropsyche betteni	species	42.33055	-90.329	WGS84	US	1	1	individuals	11993	Hydropsyche_betteni_HapBD	PX429494
Rice_USDA_Caddisfly_1752	MaterialSample	8/1/2025	Animalia	Cheumatopsyche analis	species	42.33055	-90.329	WGS84	US	1	1	individuals	11994	Cheumatopsyche_analis_HapFZ	PX429495
Rice_USDA_Caddisfly_1753	MaterialSample	8/1/2025	Animalia	Hydropsyche betteni	species	42.33055	-90.329	WGS84	US	1	1	individuals	11996	Hydropsyche_betteni_HapCK	PX429496
Rice_USDA_Caddisfly_1754	MaterialSample	8/1/2025	Animalia	Hydropsyche betteni	species	42.33055	-90.329	WGS84	US	1	1	individuals	11997	Hydropsyche_betteni_HapBG	PX429497
Rice_USDA_Caddisfly_1755	MaterialSample	8/1/2025	Animalia	Hydropsyche betteni	species	42.33055	-90.329	WGS84	US	1	1	individuals	11998	Hydropsyche_betteni_HapBD	PX429498
Rice_USDA_Caddisfly_1756	MaterialSample	8/1/2025	Animalia	Hydropsyche betteni	species	42.33055	-90.329	WGS84	US	1	1	individuals	11999	Hydropsyche_betteni_HapBD	PX429499
Rice_USDA_Caddisfly_1757	MaterialSample	8/1/2025	Animalia	Hydropsyche betteni	species	42.33055	-90.329	WGS84	US	1	1	individuals	12000	Hydropsyche_betteni_HapCM	PX429500
Rice_USDA_Caddisfly_1758	MaterialSample	8/1/2025	Animalia	Hydropsyche bronta	species	42.33055	-90.329	WGS84	US	1	1	individuals	12001	Hydropsyche_bronta_HapAD	PX429501
Rice_USDA_Caddisfly_1759	MaterialSample	8/1/2025	Animalia	Cheumatopsyche analis	species	42.33055	-90.329	WGS84	US	1	1	individuals	12002	Cheumatopsyche_analis_HapGA	PX429502
Rice_USDA_Caddisfly_1760	MaterialSample	8/1/2025	Animalia	Hydropsyche betteni	species	42.33055	-90.329	WGS84	US	1	1	individuals	12003	Hydropsyche_betteni_HapBG	PX429503
Rice_USDA_Caddisfly_1761	MaterialSample	8/1/2025	Animalia	Hydropsyche betteni	species	42.33055	-90.329	WGS84	US	1	1	individuals	12004	Hydropsyche_betteni_HapCK	PX429504
Rice_USDA_Caddisfly_1762	MaterialSample	8/1/2025	Animalia	Hydropsyche betteni	species	42.33055	-90.329	WGS84	US	1	1	individuals	12005	Hydropsyche_betteni_HapBF	PX429505
Rice_USDA_Caddisfly_1763	MaterialSample	8/1/2025	Animalia	Cheumatopsyche analis	species	42.33055	-90.329	WGS84	US	1	1	individuals	12006	Cheumatopsyche_analis_HapGB	PX429506
Rice_USDA_Caddisfly_1764	MaterialSample	8/1/2025	Animalia	Cheumatopsyche analis	species	42.33055	-90.329	WGS84	US	1	1	individuals	12007	Cheumatopsyche_analis_HapFK	PX429507
Rice_USDA_Caddisfly_1765	MaterialSample	8/1/2025	Animalia	Hydropsyche betteni	species	42.33055	-90.329	WGS84	US	1	1	individuals	12009	Hydropsyche_betteni_HapBD	PX429508
Rice_USDA_Caddisfly_1766	MaterialSample	8/1/2025	Animalia	Hydropsyche betteni	species	42.33055	-90.329	WGS84	US	1	1	individuals	12010	Hydropsyche_betteni_HapAC	PX429509
Rice_USDA_Caddisfly_1767	MaterialSample	8/1/2025	Animalia	Hydropsyche betteni	species	42.33055	-90.329	WGS84	US	1	1	individuals	12011	Hydropsyche_betteni_HapCN	PX429510
Rice_USDA_Caddisfly_1768	MaterialSample	8/1/2025	Animalia	Cheumatopsyche analis	species	42.33055	-90.329	WGS84	US	1	1	individuals	12012	Cheumatopsyche_analis_HapDI	PX429511
Rice_USDA_Caddisfly_1769	MaterialSample	8/1/2025	Animalia	Cheumatopsyche analis	species	42.33055	-90.329	WGS84	US	1	1	individuals	12013	Cheumatopsyche_analis_HapGC	PX429512
Rice_USDA_Caddisfly_1770	MaterialSample	8/1/2025	Animalia	Hydropsyche bronta	species	42.33055	-90.329	WGS84	US	1	1	individuals	12014	Hydropsyche_bronta_HapN	PX429513
Rice_USDA_Caddisfly_1771	MaterialSample	8/1/2025	Animalia	Hydropsyche betteni	species	42.33055	-90.329	WGS84	US	1	1	individuals	12015	NA
Rice_USDA_Caddisfly_1772	MaterialSample	8/1/2025	Animalia	Hydropsyche betteni	species	42.33055	-90.329	WGS84	US	1	1	individuals	12016	NA
Rice_USDA_Caddisfly_1773	MaterialSample	8/1/2025	Animalia	Hydropsyche betteni	species	42.33055	-90.329	WGS84	US	1	1	individuals	12017	Hydropsyche_betteni_HapBG	PX429514
Rice_USDA_Caddisfly_1774	MaterialSample	8/1/2025	Animalia	Hydropsyche betteni	species	42.33055	-90.329	WGS84	US	1	1	individuals	12019	Hydropsyche_betteni_HapCO	PX429515
Rice_USDA_Caddisfly_1775	MaterialSample	8/1/2025	Animalia	Hydropsyche betteni	species	42.33055	-90.329	WGS84	US	1	1	individuals	12020	Hydropsyche_betteni_HapBD	PX429516
Rice_USDA_Caddisfly_1776	MaterialSample	8/1/2025	Animalia	Hydropsyche bronta	species	42.33055	-90.329	WGS84	US	1	1	individuals	12021	Hydropsyche_bronta_HapG	PX429517
Rice_USDA_Caddisfly_1777	MaterialSample	8/1/2025	Animalia	Cheumatopsyche analis	species	42.33055	-90.329	WGS84	US	1	1	individuals	12022	Cheumatopsyche_analis_HapGD	PX429518
Rice_USDA_Caddisfly_1778	MaterialSample	8/1/2025	Animalia	Hydropsyche betteni	species	42.33055	-90.329	WGS84	US	1	1	individuals	12023	Hydropsyche_betteni_HapCP	PX429519
Rice_USDA_Caddisfly_1779	MaterialSample	8/1/2025	Animalia	Hydropsyche betteni	species	42.33055	-90.329	WGS84	US	1	1	individuals	12025	Hydropsyche_betteni_HapCQ	PX429520
Rice_USDA_Caddisfly_1780	MaterialSample	8/1/2025	Animalia	Hydropsyche bronta	species	42.33055	-90.329	WGS84	US	1	1	individuals	12026	Hydropsyche_bronta_HapAD	PX429521
Rice_USDA_Caddisfly_1781	MaterialSample	8/1/2025	Animalia	Hydropsyche betteni	species	42.33055	-90.329	WGS84	US	1	1	individuals	12027	Hydropsyche_betteni_HapCR	PX429522
Rice_USDA_Caddisfly_1782	MaterialSample	8/1/2025	Animalia	Hydropsyche betteni	species	42.33055	-90.329	WGS84	US	1	1	individuals	12028	Hydropsyche_betteni_HapBG	PX429523
Rice_USDA_Caddisfly_1783	MaterialSample	8/1/2025	Animalia	Hydropsyche betteni	species	42.33055	-90.329	WGS84	US	1	1	individuals	12029	Hydropsyche_betteni_HapCS	PX429524
Rice_USDA_Caddisfly_1784	MaterialSample	8/1/2025	Animalia	Hydropsyche betteni	species	42.33055	-90.329	WGS84	US	1	1	individuals	12030	Hydropsyche_betteni_HapAC	PX429525
Rice_USDA_Caddisfly_1785	MaterialSample	8/1/2025	Animalia	Hydropsyche betteni	species	42.33055	-90.329	WGS84	US	1	1	individuals	12031	Hydropsyche_betteni_HapCT	PX429526
Rice_USDA_Caddisfly_1786	MaterialSample	8/1/2025	Animalia	Hydropsyche betteni	species	42.33055	-90.329	WGS84	US	1	1	individuals	12032	Hydropsyche_betteni_HapBD	PX429527
Rice_USDA_Caddisfly_1787	MaterialSample	8/5/2025	Animalia	Hydropsyche sparna	species	44.583236	-85.073446	WGS84	US	1	1	individuals	12033	Hydropsyche_sparna_HapD	PX429528
Rice_USDA_Caddisfly_1788	MaterialSample	8/5/2025	Animalia	Hydropsyche sparna	species	44.583236	-85.073446	WGS84	US	1	1	individuals	12034	Hydropsyche_sparna_HapX	PX429529
Rice_USDA_Caddisfly_1789	MaterialSample	8/5/2025	Animalia	Hydropsyche sparna	species	44.583236	-85.073446	WGS84	US	1	1	individuals	12035	Hydropsyche_sparna_HapBX	PX429530
Rice_USDA_Caddisfly_1790	MaterialSample	8/5/2025	Animalia	Hydropsyche sparna	species	44.583236	-85.073446	WGS84	US	1	1	individuals	12036	Hydropsyche_sparna_HapH	PX429531
Rice_USDA_Caddisfly_1791	MaterialSample	8/5/2025	Animalia	Hydropsyche sparna	species	44.583236	-85.073446	WGS84	US	1	1	individuals	12037	Hydropsyche_sparna_HapD	PX429532
Rice_USDA_Caddisfly_1792	MaterialSample	8/5/2025	Animalia	Hydropsyche sparna	species	44.583236	-85.073446	WGS84	US	1	1	individuals	12038	Hydropsyche_sparna_HapD	PX429533
Rice_USDA_Caddisfly_1793	MaterialSample	8/5/2025	Animalia	Hydropsyche sparna	species	44.583236	-85.073446	WGS84	US	1	1	individuals	12039	Hydropsyche_sparna_HapD	PX429534
Rice_USDA_Caddisfly_1794	MaterialSample	8/5/2025	Animalia	Hydropsyche sparna	species	44.583236	-85.073446	WGS84	US	1	1	individuals	12040	Hydropsyche_sparna_HapBY	PX429535
Rice_USDA_Caddisfly_1795	MaterialSample	8/5/2025	Animalia	Hydropsyche sparna	species	44.583236	-85.073446	WGS84	US	1	1	individuals	12041	Hydropsyche_sparna_HapD	PX429536
Rice_USDA_Caddisfly_1796	MaterialSample	8/5/2025	Animalia	Hydropsyche sparna	species	44.583236	-85.073446	WGS84	US	1	1	individuals	12042	Hydropsyche_sparna_HapD	PX429537
Rice_USDA_Caddisfly_1797	MaterialSample	8/5/2025	Animalia	Hydropsyche sparna	species	44.583236	-85.073446	WGS84	US	1	1	individuals	12043	Hydropsyche_sparna_HapH	PX429538
Rice_USDA_Caddisfly_1798	MaterialSample	8/5/2025	Animalia	Hydropsyche sparna	species	44.583236	-85.073446	WGS84	US	1	1	individuals	12044	Hydropsyche_sparna_HapD	PX429539
Rice_USDA_Caddisfly_1799	MaterialSample	8/5/2025	Animalia	Hydropsyche sparna	species	44.583236	-85.073446	WGS84	US	1	1	individuals	12045	Hydropsyche_sparna_HapB	PX429540
Rice_USDA_Caddisfly_1800	MaterialSample	8/5/2025	Animalia	Hydropsyche sparna	species	44.583236	-85.073446	WGS84	US	1	1	individuals	12046	Hydropsyche_sparna_HapX	PX429541
Rice_USDA_Caddisfly_1801	MaterialSample	8/5/2025	Animalia	Hydropsyche sparna	species	44.583236	-85.073446	WGS84	US	1	1	individuals	12047	Hydropsyche_sparna_HapD	PX429542
Rice_USDA_Caddisfly_1802	MaterialSample	8/5/2025	Animalia	Hydropsyche sparna	species	44.583236	-85.073446	WGS84	US	1	1	individuals	12048	Hydropsyche_sparna_HapD	PX429543
Rice_USDA_Caddisfly_1803	MaterialSample	8/5/2025	Animalia	Hydropsyche sparna	species	44.583236	-85.073446	WGS84	US	1	1	individuals	12049	Hydropsyche_sparna_HapH	PX429544
Rice_USDA_Caddisfly_1804	MaterialSample	8/5/2025	Animalia	Hydropsyche sparna	species	44.583236	-85.073446	WGS84	US	1	1	individuals	12050	Hydropsyche_sparna_HapD	PX429545
Rice_USDA_Caddisfly_1805	MaterialSample	8/5/2025	Animalia	Hydropsyche sparna	species	44.583236	-85.073446	WGS84	US	1	1	individuals	12051	Hydropsyche_sparna_HapB	PX429546
Rice_USDA_Caddisfly_1806	MaterialSample	8/5/2025	Animalia	Hydropsyche sparna	species	44.583236	-85.073446	WGS84	US	1	1	individuals	12052	Hydropsyche_sparna_HapB	PX429547
Rice_USDA_Caddisfly_1807	MaterialSample	8/5/2025	Animalia	Hydropsyche sparna	species	44.583236	-85.073446	WGS84	US	1	1	individuals	12053	Hydropsyche_sparna_HapD	PX429548
Rice_USDA_Caddisfly_1808	MaterialSample	8/5/2025	Animalia	Hydropsyche sparna	species	44.583236	-85.073446	WGS84	US	1	1	individuals	12054	Hydropsyche_sparna_HapD	PX429549
Rice_USDA_Caddisfly_1809	MaterialSample	8/5/2025	Animalia	Hydropsyche sparna	species	44.583236	-85.073446	WGS84	US	1	1	individuals	12055	Hydropsyche_sparna_HapH	PX429550
Rice_USDA_Caddisfly_1810	MaterialSample	8/5/2025	Animalia	Hydropsyche sparna	species	44.583236	-85.073446	WGS84	US	1	1	individuals	12056	Hydropsyche_sparna_HapD	PX429551
Rice_USDA_Caddisfly_1811	MaterialSample	8/5/2025	Animalia	Hydropsyche sparna	species	44.583236	-85.073446	WGS84	US	1	1	individuals	12057	Hydropsyche_sparna_HapD	PX429552
Rice_USDA_Caddisfly_1812	MaterialSample	8/5/2025	Animalia	Hydropsyche sparna	species	44.583236	-85.073446	WGS84	US	1	1	individuals	12058	Hydropsyche_sparna_HapD	PX429553
Rice_USDA_Caddisfly_1813	MaterialSample	8/5/2025	Animalia	Hydropsyche sparna	species	44.583236	-85.073446	WGS84	US	1	1	individuals	12059	Hydropsyche_sparna_HapB	PX429554
Rice_USDA_Caddisfly_1814	MaterialSample	8/5/2025	Animalia	Hydropsyche sparna	species	44.583236	-85.073446	WGS84	US	1	1	individuals	12060	Hydropsyche_sparna_HapBZ	PX429555
Rice_USDA_Caddisfly_1815	MaterialSample	8/5/2025	Animalia	Hydropsyche sparna	species	44.583236	-85.073446	WGS84	US	1	1	individuals	12112	Hydropsyche_sparna_HapD	PX429556
Rice_USDA_Caddisfly_1816	MaterialSample	8/5/2025	Animalia	Hydropsyche sparna	species	44.583236	-85.073446	WGS84	US	1	1	individuals	12113	Hydropsyche_sparna_HapD	PX429557
Rice_USDA_Caddisfly_1817	MaterialSample	8/5/2025	Animalia	Hydropsyche sparna	species	44.583236	-85.073446	WGS84	US	1	1	individuals	12114	Hydropsyche_sparna_HapB	PX429558
Rice_USDA_Caddisfly_1818	MaterialSample	8/5/2025	Animalia	Hydropsyche sparna	species	44.583236	-85.073446	WGS84	US	1	1	individuals	12115	Hydropsyche_sparna_HapB	PX429559
Rice_USDA_Caddisfly_1819	MaterialSample	8/5/2025	Animalia	Hydropsyche sparna	species	44.583236	-85.073446	WGS84	US	1	1	individuals	12116	Hydropsyche_sparna_HapD	PX429560
Rice_USDA_Caddisfly_1820	MaterialSample	8/5/2025	Animalia	Hydropsyche sparna	species	44.583236	-85.073446	WGS84	US	1	1	individuals	12117	Hydropsyche_sparna_HapD	PX429561
Rice_USDA_Caddisfly_1821	MaterialSample	8/5/2025	Animalia	Hydropsyche sparna	species	44.583236	-85.073446	WGS84	US	1	1	individuals	12118	Hydropsyche_sparna_HapD	PX429562
Rice_USDA_Caddisfly_1822	MaterialSample	8/5/2025	Animalia	Hydropsyche sparna	species	44.583236	-85.073446	WGS84	US	1	1	individuals	12119	Hydropsyche_sparna_HapD	PX429563
Rice_USDA_Caddisfly_1823	MaterialSample	8/5/2025	Animalia	Hydropsyche sparna	species	44.583236	-85.073446	WGS84	US	1	1	individuals	12120	Hydropsyche_sparna_HapH	PX429564
Rice_USDA_Caddisfly_1824	MaterialSample	8/5/2025	Animalia	Hydropsyche sparna	species	44.583236	-85.073446	WGS84	US	1	1	individuals	12121	Hydropsyche_sparna_HapD	PX429565
Rice_USDA_Caddisfly_1825	MaterialSample	8/5/2025	Animalia	Hydropsyche sparna	species	44.583236	-85.073446	WGS84	US	1	1	individuals	12122	NA
Rice_USDA_Caddisfly_1826	MaterialSample	8/5/2025	Animalia	Hydropsyche sparna	species	44.583236	-85.073446	WGS84	US	1	1	individuals	12123	Hydropsyche_sparna_HapD	PX429566
Rice_USDA_Caddisfly_1827	MaterialSample	8/5/2025	Animalia	Hydropsyche sparna	species	44.583236	-85.073446	WGS84	US	1	1	individuals	12124	Hydropsyche_sparna_HapD	PX429567
Rice_USDA_Caddisfly_1828	MaterialSample	8/5/2025	Animalia	Hydropsyche sparna	species	44.583236	-85.073446	WGS84	US	1	1	individuals	12125	Hydropsyche_sparna_HapH	PX429568
Rice_USDA_Caddisfly_1829	MaterialSample	8/5/2025	Animalia	Hydropsyche sparna	species	44.583236	-85.073446	WGS84	US	1	1	individuals	12126	Hydropsyche_sparna_HapD	PX429569
Rice_USDA_Caddisfly_1830	MaterialSample	8/5/2025	Animalia	Hydropsyche sparna	species	44.583236	-85.073446	WGS84	US	1	1	individuals	12127	Hydropsyche_sparna_HapB	PX429570
Rice_USDA_Caddisfly_1831	MaterialSample	8/5/2025	Animalia	Hydropsyche sparna	species	44.583236	-85.073446	WGS84	US	1	1	individuals	12128	Hydropsyche_sparna_HapD	PX429571
